# Supplementary material for: ULK2 is essential for degradation of ubiquitinated protein aggregates and homeostasis in skeletal muscle
Source: FASEB J. 2019 Aug 9;33(11):11735–45. doi: 10.1096/fj.201900766R (PMC6902739; doi:10.1096/fj.201900766R)
Supplement: Supplementary file 1 [file fj.201900766R.st1.xlsx]

## Sheet: Complete spdst
Table S1. Skeletal muscle expression enrichment of 34 autophagy-related mRNA transcripts in mice. Related to Figure 1.
Note 1: Only human values of expression were available for Chaf1a and Map1lc3c (shown at the end).
Note 2: Genes are listed from lowest to highest Muscle/Median (Mean fold difference)
Autohagy gene					Muscle/Median				Muscle/Median	Muscle/Median
HUGO symbol	Other known symbol	Probe 1	Expression in muscle	Median expression across tissues	(fold difference)	Probe 2	Expression in muscle	Median expression across tissues	(fold difference)	(Mean fold difference)	Oganism
Gabarapl1	gabarapl1	1416419_s_at	489.9	1347.1	0.36367	1416418_s_at	402.98	1006.5	0.400378	0.382024	Mouse
Pik3c3	vps34	1425580_a_at	176.7	223.2	0.791667					0.791667	Mouse
Wdr45b	wipi3	1416281_at	749.55	884.2	0.847715					0.847715	Mouse
Atg3	atg3	1448993_at	1680.23	2236.6	0.751243	1418179_at	5.04	5	1.008	0.879621	Mouse
Gabarap	gabarap	1416937_at	4882.27	5351.8	0.912267					0.912267	Mouse
Atg14	atg14	1426780_at	83.55	88.6	0.943002					0.943002	Mouse
Atg7	atg7	1446633_at	4.88	4.9	0.995918	1428611_at	10	10.5	0.952381	0.97415	Mouse
Atg9b	atg9b	1445674_at	4.64	4.64	1	1424092_at	6.72	6.8	0.988235	0.994118	Mouse
Atg4c	atg4c	1441440_at	26.7	32.8	0.814024	1434014_at	187.09	156.5	1.19546	1.00474	Mouse
Atg4b	atg4b	1424103_at	143.55	157.4	0.912008	1440512_at	5.07	4.6	1.10217	1.00709	Mouse
Wdr45	wipi4	1424786_s_at	348.66	340.7	1.02336	1451754_a_at	75.49	75.5	0.999868	1.01162	Mouse
Atg5	atg5	1418236_s_at	189.2	246.8	0.766613	1415684_at	414.88	309.3	1.34135	1.05398	Mouse
Wipi2	wipi2	1456999_at	17.45	17.8	0.980337	1428882_at	196.8	173.4	1.13495	1.05764	Mouse
Ambra1	ambra1	1458150_at	7.94	7.4	1.07297	1442477_at	20.92	19.2	1.08958	1.08128	Mouse
Becn1	beclin1	1437006_x_at	6.12	5.7	1.07368	1460320_at	742.27	633.3	1.17207	1.12288	Mouse
Atg16l1	atg16l1	1441852_x_at	4.64	4.64	1	1428169_at	262.64	197.1	1.33252	1.16626	Mouse
Atg12	atg12	1451747_a_at	340.8	294.8	1.15604	1451746_a_at	222.58	182.8	1.21761	1.18683	Mouse
Atg13	atg13	1423794_at	80.52	80.7	0.99777	1423793_at	157.45	109.1	1.44317	1.22047	Mouse
Atg10	atg10	1419081_at	104.37	85.3	1.22356					1.22356	Mouse
Vmp1	vmp1	1423722_at	2205.08	2770.7	0.795857	1421491_a_at	910.5	450.9	2.01929	1.40758	Mouse
Zfyve1	dfcp1	1435072_at	249.13	153.7	1.62088	1435071_at	42.47	35.4	1.19972	1.4103	Mouse
Atg101	atg101	1424212_at	188.07	125	1.50456					1.50456	Mouse
Atg2b	atg2b	1435501_at	14.17	6.9	2.05362	1444474_at	4.64	4.64	1	1.52681	Mouse
Gabarapl2	gabarapl2	1423187_at	2156.65	1613.2	1.33688	1441376_at	66.55	37.1	1.7938	1.56534	Mouse
Atg4a	atg4a	1434662_at	436.72	201.6	2.16627	1457650_x_at	4.64	4.64	1	1.58313	Mouse
Atg2a	atg2a	1426843_at	40.26	22.9	1.75808					1.75808	Mouse
Map1lc3b	LC3b	1415929_at	3623.31	1670.2	2.16939	1415930_a_at	8858.1	6161.1	1.43775	1.80357	Mouse
Atg4d	atg4d	1433918_at	279.4	65	4.29846	1439130_at	5.18	4.64	1.11638	2.70742	Mouse
Rb1cc1	fip200	1418968_at	704.14	250.2	2.81431	1449292_at	1720.6	528.9	3.25317	3.03374	Mouse
Ulk1	ulk1	1416504_at	73.96	17.9	4.13184	1448370_at	1016.13	277.7	3.65909	3.89547	Mouse
Map1lc3a	LC3a	1451290_at	3785.4	452.3	8.36922	1447883_x_at	7155.33	2048.8	3.49245	5.93084	Mouse
Wipi1	wipi1	1439060_s_at	1688.93	297.6	5.67517	1424917_a_at	463.53	41.3	11.2235	8.44933	Mouse
Ulk2	ulk2	1417847_at	1870.95	277.8	6.73488	1417846_at	1952.98	139.8	13.9698	10.3523	Mouse
Atg9a	atg9a	1435784_at	1481.7	118.9	12.4617					12.4617	Mouse
Chaf1a	p150	203975_s_at	12.05	8.3	1.45181	214426_x_at	14.8	12.1	1.22314	1.33747	Human
Map1lc3c	LC3c	221697_at	17.65	9.6	1.83854					1.83854	Human
