# Supplementary material for: ULK2 is essential for degradation of ubiquitinated protein aggregates and homeostasis in skeletal muscle
Source: FASEB J. 2019 Aug 9;33(11):11735–45. doi: 10.1096/fj.201900766R (PMC6902739; doi:10.1096/fj.201900766R)
Supplement: Supplementary file 2 [file fj.201900766R.st2.xlsx]

## Sheet: Spreadsheet 1
Table S2. Genes with expression correlating (r≥0.5) with the skeletal muscle-specific genes Actn3, Casq1 and Myoz1. Related to Figure 1.
Note 1: Correlations reported in relation to Myoz1 are the average correlation with the two Myoz1 probes available (1460202_at and 1448636_at).
Note 2: Correlations among skeletal muscle-specific genes of interest are shown in blue, and correlation with autophagy-related genes are shown in red.
Actn3 probe 1418677_at (only mouse probe available)					Casq1 probe 1422598_at (only mouse probe available)					Myoz1 probe 1460202_at					Myoz1 probe 1448636_at
Cutoff for correlation (r = 0.5)					Cutoff for correlation (r = 0.5)					Cutoff for correlation (r = 0.5)					Cutoff for correlation (r = 0.5)
r value	probe or reporter	id	gene symbol		r value	probe or reporter	id	gene symbol		r value	probe or reporter	id	gene symbol		r value	probe or reporter	id	gene symbol
1	1418677_at	11474	Actn3		1	1422598_at	12372	Casq1		1	1460202_at	59011	Myoz1		1	1448636_at	59011	Myoz1
0.9981	1455736_at	233199	Mybpc2		0.9974	1455736_at	233199	Mybpc2		0.9957	1449969_at	50874	Tmod4		0.9975	1444643_at	12715	Ckm
0.9946	1422598_at	12372	Casq1		0.9946	1418677_at	11474	Actn3		0.9954	1422315_x_at	18682	Phkg1		0.9972	1421520_at	57339	Jph1
0.9943	1427306_at	20190	Ryr1		0.9938	1427306_at	20190	Ryr1		0.994	1425730_at	54378	Cacng6		0.9971	1451811_at	54378	Cacng6
0.9902	1458368_at	17884	Myh4		0.9925	1457347_at	20190	Ryr1		0.9939	1430036_at	69563	Mrln		0.9952	1425164_a_at	18682	Phkg1
0.99	1444494_at	228003	Klhl41		0.9922	1434722_at	229665	Ampd1		0.9936	1419056_at	20167	Rtn2		0.9923	1444480_at	241113	Prkag3
0.9889	1426143_at	76757	Trdn		0.9919	1432289_a_at	71912	Jsrp1		0.9935	1434722_at	229665	Ampd1		0.9923	1433681_x_at	12335	Capn3
0.988	1426144_x_at	76757	Trdn		0.9913	1458087_at	237611	Stac3		0.9923	1450490_at	16495	Kcna7		0.9907	1430176_at	74492	Kbtbd13
0.9855	1450118_a_at	21957	Tnnt3		0.9912	1448602_at	19309	Pygm		0.9919	1438608_at	21953	Tnni2		0.9904	1441111_at	238564	Mylk4
0.984	1457347_at	20190	Ryr1		0.9898	1455794_at	276829	Smtnl2		0.9912	1426108_s_at	12295	Cacnb1		0.9895	1435567_at	18679	Phka1
0.9838	1448602_at	19309	Pygm		0.9884	1444494_at	228003	Klhl41		0.991	1435567_at	18679	Phka1		0.9868	1422744_at	18679	Phka1
0.9835	1458087_at	237611	Stac3		0.9878	1438428_at	57339	Jph1		0.9908	1443575_at	381792	2310040G24Rik		0.986	1442001_at	108097	Prkab2
0.9835	1434722_at	229665	Ampd1		0.9864	1419150_at	17878	Myf6		0.9907	1438428_at	57339	Jph1		0.9856	1430308_at
0.9834	1418155_at	58916	Myot		0.9861	1418155_at	58916	Myot		0.9901	1431043_at	72330	Klhl40		0.9854	1425730_at	54378	Cacng6
0.9822	1435355_at	17996	Neb		0.9858	1458368_at	17884	Myh4		0.99	1430738_at	170947	Myoz3		0.9847	1426108_s_at	12295	Cacnb1
0.9819	1438428_at	57339	Jph1		0.9854	1426143_at	76757	Trdn		0.9897	1458087_at	237611	Stac3		0.9844	1452300_at	66302	Rmdn1
0.9809	1432289_a_at	71912	Jsrp1		0.9843	1449969_at	50874	Tmod4		0.9893	1422743_at	18679	Phka1		0.9843	1438608_at	21953	Tnni2
0.9808	1460202_at	59011	Myoz1		0.984	1435355_at	17996	Neb		0.9892	1425164_a_at	18682	Phkg1		0.9835	1430241_at	50758	Fbxl17
0.9801	1449969_at	50874	Tmod4		0.9837	1419056_at	20167	Rtn2		0.989	1449206_at	17306	Sypl2		0.9824	1424362_at	227721	Plpp7
0.9772	1455794_at	276829	Smtnl2		0.9835	1420442_at	12292	Cacna1s		0.9889	1433296_at	76755	2310045N14Rik		0.9822	1438422_at	216011	Lrrc20
0.9769	1419056_at	20167	Rtn2		0.9823	1431043_at	72330	Klhl40		0.9888	1422744_at	18679	Phka1		0.9811	1419487_at	53311	Mybph
0.9757	1419150_at	17878	Myf6		0.9823	1449206_at	17306	Sypl2		0.9883	1426144_x_at	76757	Trdn		0.9806	1430036_at	69563	Mrln
0.9751	1449383_at	11565	Adssl1		0.9818	1460202_at	59011	Myoz1		0.988	1438609_x_at	21953	Tnni2		0.9799	1458455_at	223513	Abra
0.9732	1416889_at	21953	Tnni2		0.9809	1426144_x_at	76757	Trdn		0.9878	1457347_at	20190	Ryr1		0.9782	1460202_at	59011	Myoz1
0.9722	1422315_x_at	18682	Phkg1		0.979	1450490_at	16495	Kcna7		0.9869	1426043_a_at	12335	Capn3		0.9776	1422315_x_at	18682	Phkg1
0.9716	1420442_at	12292	Cacna1s		0.9788	1449383_at	11565	Adssl1		0.9865	1455736_at	233199	Mybpc2		0.9768	1453657_at	74184	2310065F04Rik
0.9712	1449206_at	17306	Sypl2		0.9774	1422315_x_at	18682	Phkg1		0.9851	1444643_at	12715	Ckm		0.9761	1443575_at	381792	2310040G24Rik
0.9704	1419312_at	11937	Atp2a1		0.9768	1442076_at	12808	Cobl		0.9849	1442076_at	12808	Cobl		0.975	1440435_at	16716	Ky
0.9703	1431043_at	72330	Klhl40		0.9767	1433296_at	76755	2310045N14Rik		0.9847	1458368_at	17884	Myh4		0.9743	1449180_at	74287	Kcmf1
0.9699	1450490_at	16495	Kcna7		0.9765	1420346_at	70392	Asb12		0.9836	1427556_at	228785	Mylk2		0.9736	1438639_x_at	74463	Exoc3l2
0.9697	1433296_at	76755	2310045N14Rik		0.9742	1430036_at	69563	Mrln		0.9828	1449383_at	11565	Adssl1		0.9717	1439491_at	242735	Lrrc38
0.9695	1452465_at	17879	Myh1		0.9732	1425631_at	53412	Ppp1r3c		0.9818	1422598_at	12372	Casq1		0.9714	1453898_at	69564	Nmrk2
0.9694	1438609_x_at	21953	Tnni2		0.9722	1443575_at	381792	2310040G24Rik		0.9817	1449398_at	66211	Rpl3l		0.9712	1429083_at	77559	Agl
0.9691	1422743_at	18679	Phka1		0.971	1450118_a_at	21957	Tnnt3		0.9814	1426143_at	76757	Trdn		0.9707	1425394_at	667597	BC023105
0.9691	1420346_at	70392	Asb12		0.9708	1422743_at	18679	Phka1		0.9808	1418677_at	11474	Actn3		0.9706	1422743_at	18679	Phka1
0.9677	1430738_at	170947	Myoz3		0.9701	1430738_at	170947	Myoz3		0.9804	1426142_a_at	76757	Trdn		0.9704	1430738_at	170947	Myoz3
0.9671	1427556_at	228785	Mylk2		0.9699	1424177_at	74166	Tmem38a		0.9786	1455794_at	276829	Smtnl2		0.9699	1428317_at	67391	Fundc2
0.967	1416737_at	14936	Gys1		0.9694	1431928_at	22138	Ttn		0.9782	1448636_at	59011	Myoz1		0.9694	1450490_at	16495	Kcna7
0.966	1452651_a_at	17901	Myl1		0.9693	1441551_at	68802	Mypn		0.9764	1432289_a_at	71912	Jsrp1		0.9686	1441384_at	73748	Gadl1
0.9654	1426142_a_at	76757	Trdn		0.9691	1426043_a_at	12335	Capn3		0.9756	1451811_at	54378	Cacng6		0.9684	1426043_a_at	12335	Capn3
0.9651	1430036_at	69563	Mrln		0.9688	1425730_at	54378	Cacng6		0.9744	1439491_at	242735	Lrrc38		0.9679	1449969_at	50874	Tmod4
0.9642	1426043_a_at	12335	Capn3		0.9687	1427556_at	228785	Mylk2		0.974	1442001_at	108097	Prkab2		0.9669	1449398_at	66211	Rpl3l
0.963	1429223_a_at	69585	Hfe2		0.9679	1438609_x_at	21953	Tnni2		0.9735	1427306_at	20190	Ryr1		0.9667	1424531_a_at	21401	Tcea3
0.9626	1425631_at	53412	Ppp1r3c		0.9672	1438608_at	21953	Tnni2		0.9734	1429083_at	77559	Agl		0.9666	1419056_at	20167	Rtn2
0.9621	1443575_at	381792	2310040G24Rik		0.9657	1452465_at	17879	Myh1		0.973	1430176_at	74492	Kbtbd13		0.9659	1438609_x_at	21953	Tnni2
0.9615	1432420_a_at	71886	2310002L09Rik		0.9654	1429223_a_at	69585	Hfe2		0.9725	1458455_at	223513	Abra		0.9644	1428183_at	78321	Ankrd23
0.9613	1442076_at	12808	Cobl		0.9652	1450557_at	110880	Scn4a		0.9713	1444504_at	68460	Dhrs7c		0.9641	1444504_at	68460	Dhrs7c
0.9609	1425730_at	54378	Cacng6		0.9648	1426108_s_at	12295	Cacnb1		0.9703	1451149_at	72157	Pgm2		0.964	1433296_at	76755	2310045N14Rik
0.9606	1451149_at	72157	Pgm2		0.964	1416737_at	14936	Gys1		0.9699	1449180_at	74287	Kcmf1		0.9636	1458635_at	403183	Mettl21e
0.9597	1438608_at	21953	Tnni2		0.9633	1430786_at	102634333	1110002E22Rik		0.9698	1438422_at	216011	Lrrc20		0.963	1431043_at	72330	Klhl40
0.9594	1417614_at	12715	Ckm		0.963	1432420_a_at	71886	2310002L09Rik		0.9694	1417959_at	67399	Pdlim7		0.963	1427591_at	12723	Clcn1
0.959	1430786_at	102634333	1110002E22Rik		0.9627	1455182_at	16561	Kif1b		0.9692	1424362_at	227721	Plpp7		0.9622	1427400_at	16814	Lbx1
0.9584	1455182_at	16561	Kif1b		0.9626	1426142_a_at	76757	Trdn		0.9691	1429223_a_at	69585	Hfe2		0.9621	1442076_at	12808	Cobl
0.9572	1424177_at	74166	Tmem38a		0.9612	1451149_at	72157	Pgm2		0.9678	1421520_at	57339	Jph1		0.9618	1442428_at
0.9569	1423145_a_at	21393	Tcap		0.9601	1449398_at	66211	Rpl3l		0.9669	1444494_at	228003	Klhl41		0.9615	1427556_at	228785	Mylk2
0.9564	1425275_at	65973	Asph		0.9598	1435417_at	329828	AI464131		0.9668	1448602_at	19309	Pygm		0.9612	1449206_at	17306	Sypl2
0.9556	1449398_at	66211	Rpl3l		0.9597	1435567_at	18679	Phka1		0.9663	1419487_at	53311	Mybph		0.961	1457999_at	66302	Rmdn1
0.9555	1450557_at	110880	Scn4a		0.9596	1425275_at	65973	Asph		0.9658	1430885_at	68515	Myadml2		0.9603	1443755_at
0.9549	1426108_s_at	12295	Cacnb1		0.9595	1435813_at	68802	Mypn		0.9648	1428183_at	78321	Ankrd23		0.9588	1422813_at	12299	Cacng1
0.9543	1425270_at	16561	Kif1b		0.9583	1416889_at	21953	Tnni2		0.9635	1431928_at	22138	Ttn		0.9584	1434722_at	229665	Ampd1
0.9539	1451751_at	73284	Ddit4l		0.9582	1417959_at	67399	Pdlim7		0.9633	1433681_x_at	12335	Capn3		0.9582	1422323_a_at	16814	Lbx1
0.9538	1431928_at	22138	Ttn		0.9575	1449577_x_at	22004	Tpm2		0.9631	1424531_a_at	21401	Tcea3		0.9581	1426142_a_at	76757	Trdn
0.9538	1449577_x_at	22004	Tpm2		0.9574	1416825_at	20648	Snta1		0.963	1420346_at	70392	Asb12		0.9557	1438428_at	57339	Jph1
0.953	1435567_at	18679	Phka1		0.9571	1422744_at	18679	Phka1		0.963	1450557_at	110880	Scn4a		0.9528	1422654_at	20391	Sgca
0.9528	1422744_at	18679	Phka1		0.9558	1419312_at	11937	Atp2a1		0.9608	1441111_at	238564	Mylk4		0.9518	1430462_at	71886	2310002L09Rik
0.9525	1435417_at	329828	AI464131		0.9554	1423145_a_at	21393	Tcap		0.9604	1454137_s_at	69585	Hfe2		0.9515	1439332_at	73284	Ddit4l
0.9492	1417959_at	67399	Pdlim7		0.9542	1430885_at	68515	Myadml2		0.9599	1419150_at	17878	Myf6		0.9511	1426144_x_at	76757	Trdn
0.949	1441551_at	68802	Mypn		0.9535	1451751_at	73284	Ddit4l		0.9593	1420657_at	22229	Ucp3		0.9506	1458087_at	237611	Stac3
0.9482	1435813_at	68802	Mypn		0.953	1452651_a_at	17901	Myl1		0.9592	1439332_at	73284	Ddit4l		0.9478	1429866_at	66395	Ahnak
0.9482	1433691_at	53412	Ppp1r3c		0.9528	1433691_at	53412	Ppp1r3c		0.9579	1443755_at				0.9478	1424268_at	228608	Smox
0.9471	1417653_at	19293	Pvalb		0.9518	1425270_at	16561	Kif1b		0.9573	1430241_at	50758	Fbxl17		0.9474	1417959_at	67399	Pdlim7
0.9467	1417951_at	13808	Eno3		0.9515	1424434_at	239706	Mettl22		0.9564	1425274_at	65973	Asph		0.9472	1449383_at	11565	Adssl1
0.9457	1417464_at	21925	Tnnc2		0.9492	1425164_a_at	18682	Phkg1		0.9562	1424434_at	239706	Mettl22		0.9463	1437030_at	18802	Plcd4
0.9452	1427026_at	17884	Myh4		0.9479	1451642_at	16561	Kif1b		0.9561	1457999_at	66302	Rmdn1		0.945	1457347_at	20190	Ryr1
0.945	1416825_at	20648	Snta1		0.947	1454137_s_at	69585	Hfe2		0.956	1423583_at	14154	Fem1a		0.9442	1420657_at	22229	Ucp3
0.9449	1425164_a_at	18682	Phkg1		0.9467	1440823_x_at	276829	Smtnl2		0.9556	1416825_at	20648	Snta1		0.9439	1430885_at	68515	Myadml2
0.9447	1451642_at	16561	Kif1b		0.9464	1439491_at	242735	Lrrc38		0.955	1428317_at	67391	Fundc2		0.9438	1432107_at	69576	Smco1
0.9444	1447870_x_at	102634333	1110002E22Rik		0.9462	1425274_at	65973	Asph		0.9541	1424177_at	74166	Tmem38a		0.9419	1457894_at	240879	Mettl11b
0.943	1430885_at	68515	Myadml2		0.9451	1417614_at	12715	Ckm		0.9537	1435355_at	17996	Neb		0.9399	1418755_at	21384	Tbx15
0.9429	1424434_at	239706	Mettl22		0.945	1447870_x_at	102634333	1110002E22Rik		0.9524	1427591_at	12723	Clcn1		0.9399	1458368_at	17884	Myh4
0.9418	1444504_at	68460	Dhrs7c		0.9434	1417951_at	13808	Eno3		0.9521	1418155_at	58916	Myot		0.9394	1451149_at	72157	Pgm2
0.9414	1454137_s_at	69585	Hfe2		0.9428	1416752_at	24131	Ldb3		0.9521	1416737_at	14936	Gys1		0.9392	1430841_at	70230	3300002P13Rik
0.9406	1429083_at	77559	Agl		0.9426	1444504_at	68460	Dhrs7c		0.9498	1419440_at	58522	Trim54		0.9386	1454137_s_at	69585	Hfe2
0.9405	1420657_at	22229	Ucp3		0.9408	1423583_at	14154	Fem1a		0.9494	1444480_at	241113	Prkag3		0.9378	1435875_at	108097	Prkab2
0.9392	1448371_at	17907	Mylpf		0.9408	1450462_at	12922	Crhr2		0.9493	1425275_at	65973	Asph		0.9352	1429223_a_at	69585	Hfe2
0.9377	1427312_at	76469	Cmya5		0.94	1427312_at	76469	Cmya5		0.9462	1451642_at	16561	Kif1b		0.935	1449872_at	56534	Hspb3
0.9369	1425274_at	65973	Asph		0.9398	1436361_at	215031	Vgll2		0.9457	1435417_at	329828	AI464131		0.9343	1423583_at	14154	Fem1a
0.9366	1431032_at	77559	Agl		0.9395	1444643_at	12715	Ckm		0.9455	1452300_at	66302	Rmdn1		0.9332	1426143_at	76757	Trdn
0.9355	1444643_at	12715	Ckm		0.9395	1458716_at	240892	Dusp27		0.9452	1431836_x_at	74490	Mamstr		0.9331	1460426_at	83679	Pde4dip
0.9355	1440823_x_at	276829	Smtnl2		0.9373	1419440_at	58522	Trim54		0.9451	1435813_at	68802	Mypn		0.933	1444091_a_at	235599	6430571L13Rik
0.9354	1423583_at	14154	Fem1a		0.9372	1429083_at	77559	Agl		0.9447	1424178_at	74166	Tmem38a		0.9326	1455736_at	233199	Mybpc2
0.9346	1416752_at	24131	Ldb3		0.9369	1417653_at	19293	Pvalb		0.9446	1425631_at	53412	Ppp1r3c		0.9323	1439746_at	240892	Dusp27
0.9346	1422184_a_at	11636	Ak1		0.9363	1422184_a_at	11636	Ak1		0.9444	1453657_at	74184	2310065F04Rik		0.9321	1425274_at	65973	Asph
0.9345	1449356_at	76294	Asb5		0.936	1418373_at	56012	Pgam2		0.944	1430308_at				0.9317	1455794_at	276829	Smtnl2
0.933	1439491_at	242735	Lrrc38		0.9359	1449180_at	74287	Kcmf1		0.9439	1450118_a_at	21957	Tnnt3		0.9308	1439669_at	235599	6430571L13Rik
0.9321	1418373_at	56012	Pgam2		0.9353	1449356_at	76294	Asb5		0.9437	1441551_at	68802	Mypn		0.9304	1431714_at	70100	2310015D24Rik
0.9321	1419440_at	58522	Trim54		0.935	1451488_at	68680	Fitm1		0.9425	1422654_at	20391	Sgca		0.9289	1418694_at	74287	Kcmf1
0.9316	1439332_at	73284	Ddit4l		0.9347	1428183_at	78321	Ankrd23		0.9416	1452465_at	17879	Myh1		0.9277	1424434_at	239706	Mettl22
0.9305	1428899_at	381339	Tmem182		0.9338	1424178_at	74166	Tmem38a		0.9412	1431032_at	77559	Agl		0.9272	1419440_at	58522	Trim54
0.9295	1451488_at	68680	Fitm1		0.9333	1458455_at	223513	Abra		0.9412	1431033_x_at	77559	Agl		0.9271	1456468_x_at	68515	Myadml2
0.9292	1431033_x_at	77559	Agl		0.9325	1434072_at	237781	Mief2		0.9412	1456468_x_at	68515	Myadml2		0.9251	1431928_at	22138	Ttn
0.929	1458716_at	240892	Dusp27		0.931	1442001_at	108097	Prkab2		0.941	1440435_at	16716	Ky		0.9249	1432289_a_at	71912	Jsrp1
0.9288	1424178_at	74166	Tmem38a		0.9301	1428899_at	381339	Tmem182		0.9407	1420442_at	12292	Cacna1s		0.9244	1431836_x_at	74490	Mamstr
0.9287	1450462_at	12922	Crhr2		0.9295	1439332_at	73284	Ddit4l		0.9394	1449872_at	56534	Hspb3		0.924	1450557_at	110880	Scn4a
0.9284	1444139_at	73284	Ddit4l		0.9289	1420657_at	22229	Ucp3		0.9362	1444139_at	73284	Ddit4l		0.9237	1422598_at	12372	Casq1
0.927	1431836_x_at	74490	Mamstr		0.9273	1424531_a_at	21401	Tcea3		0.9356	1432107_at	69576	Smco1		0.9231	1416825_at	20648	Snta1
0.9269	1458455_at	223513	Abra		0.9265	1431836_x_at	74490	Mamstr		0.9352	1439746_at	240892	Dusp27		0.9219	1439798_at	209448	Hoxc10
0.9255	1434511_at	102093	Phkb		0.9259	1449631_at				0.9343	1449356_at	76294	Asb5		0.9208	1431033_x_at	77559	Agl
0.9246	1449180_at	74287	Kcmf1		0.9257	1424362_at	227721	Plpp7		0.9339	1422184_a_at	11636	Ak1		0.9206	1418677_at	11474	Actn3
0.9238	1442001_at	108097	Prkab2		0.9257	1449573_at	116904	Alpk3		0.9337	1435875_at	108097	Prkab2		0.9192	1424178_at	74166	Tmem38a
0.9238	1428183_at	78321	Ankrd23		0.9249	1431032_at	77559	Agl		0.9336	1460426_at	83679	Pde4dip		0.9191	1458212_at	319603	A730009E18Rik
0.9236	1424531_a_at	21401	Tcea3		0.9249	1444789_at				0.9334	1434511_at	102093	Phkb		0.9189	1456707_at	102640192	Gm15510
0.9226	1420693_at	17929	Myom1		0.9247	1428295_at	68760	Synpo2l		0.933	1418373_at	56012	Pgam2		0.9186	1432349_a_at	68828	Sync
0.9222	1430176_at	74492	Kbtbd13		0.9246	1438422_at	216011	Lrrc20		0.9324	1432349_a_at	68828	Sync		0.9177	1449283_a_at	29857	Mapk12
0.9208	1435591_at	101563	AI426330		0.9245	1435591_at	101563	AI426330		0.9323	1423145_a_at	21393	Tcap		0.9155	1457031_at	244091	Fsd2
0.9206	1448636_at	59011	Myoz1		0.9237	1448636_at	59011	Myoz1		0.9313	1425270_at	16561	Kif1b		0.9135	1431032_at	77559	Agl
0.9201	1434072_at	237781	Mief2		0.9235	1444139_at	73284	Ddit4l		0.9307	1416752_at	24131	Ldb3		0.9106	1420346_at	70392	Asb12
0.92	1443755_at				0.9228	1456468_x_at	68515	Myadml2		0.9304	1418694_at	74287	Kcmf1		0.9099	1460451_at	69671	Tmem52
0.919	1451811_at	54378	Cacng6		0.9226	1420693_at	17929	Myom1		0.9283	1451488_at	68680	Fitm1		0.9094	1444139_at	73284	Ddit4l
0.9189	1438422_at	216011	Lrrc20		0.9223	1421253_at	18175	Nrap		0.9278	1440823_x_at	276829	Smtnl2		0.9087	1449547_at	142687	Asb14
0.9187	1419487_at	53311	Mybph		0.9223	1451811_at	54378	Cacng6		0.9273	1428295_at	68760	Synpo2l		0.9087	1422644_at	50795	Sh3bgr
0.9183	1436361_at	215031	Vgll2		0.922	1419739_at	22004	Tpm2		0.9263	1430786_at	102634333	1110002E22Rik		0.9076	1427306_at	20190	Ryr1
0.9163	1424362_at	227721	Plpp7		0.922	1434511_at	102093	Phkb		0.9261	1455182_at	16561	Kif1b		0.9062	1451642_at	16561	Kif1b
0.9154	1431572_at	69565	2310015K22Rik		0.9211	1417464_at	21925	Tnnc2		0.9237	1424062_at	216080	Ube2d1		0.9061	1458081_at
0.9149	1449631_at				0.9195	1432349_a_at	68828	Sync		0.9234	1435591_at	101563	AI426330		0.9058	1431098_at	56430	Clip1
0.9144	1428295_at	68760	Synpo2l		0.9192	1427026_at	17884	Myh4		0.9227	1460451_at	69671	Tmem52		0.9044	1451707_s_at	71699	Slc41a3
0.9131	1437637_at	68770	Phtf2		0.9186	1430176_at	74492	Kbtbd13		0.9224	1430462_at	71886	2310002L09Rik		0.9039	1423988_at	11636	Ak1
0.9124	1424553_at	74770	Hhatl		0.9186	1431281_at	68701	Ppp1r27		0.9222	1444789_at				0.9037	1424177_at	74166	Tmem38a
0.9122	1457999_at	66302	Rmdn1		0.9178	1419487_at	53311	Mybph		0.9221	1449283_a_at	29857	Mapk12		0.9028	1436224_at	16562	Kif1c
0.912	1421253_at	18175	Nrap		0.9174	1431033_x_at	77559	Agl		0.9197	1443702_at	17758	Map4		0.9022	1448602_at	19309	Pygm
0.9115	1444789_at				0.9172	1457999_at	66302	Rmdn1		0.9183	1416889_at	21953	Tnni2		0.9008	1434511_at	102093	Phkb
0.9105	1424062_at	216080	Ube2d1		0.9162	1424062_at	216080	Ube2d1		0.9182	1451751_at	73284	Ddit4l		0.8996	1443702_at	17758	Map4
0.9104	1456468_x_at	68515	Myadml2		0.9154	1449872_at	56534	Hspb3		0.9181	1424553_at	74770	Hhatl		0.8995	1444494_at	228003	Klhl41
0.9095	1427591_at	12723	Clcn1		0.9154	1443755_at				0.9173	1431572_at	69565	2310015K22Rik		0.8986	1425275_at	65973	Asph
0.9078	1416780_at	18642	Pfkm		0.9143	1448371_at	17907	Mylpf		0.9171	1432420_a_at	71886	2310002L09Rik		0.8979	1458371_at
0.9072	1419739_at	22004	Tpm2		0.9128	1424553_at	74770	Hhatl		0.916	1419312_at	11937	Atp2a1		0.8976	1428295_at	68760	Synpo2l
0.9051	1416032_at	68539	Tmem109		0.9102	1428317_at	67391	Fundc2		0.9159	1433691_at	53412	Ppp1r3c		0.8975	1435813_at	68802	Mypn
0.9039	1450196_s_at	14936	Gys1		0.9094	1451999_at	24131	Ldb3		0.9145	1447870_x_at	102634333	1110002E22Rik		0.8967	1429823_at	24053	Sgcg
0.9037	1449573_at	116904	Alpk3		0.909	1421520_at	57339	Jph1		0.9142	1436224_at	16562	Kif1c		0.896	1424062_at	216080	Ube2d1
0.9036	1449872_at	56534	Hspb3		0.9086	1428352_at	70807	Arrdc2		0.9131	1428899_at	381339	Tmem182		0.8953	1419150_at	17878	Myf6
0.9032	1428317_at	67391	Fundc2		0.9086	1416780_at	18642	Pfkm		0.913	1422644_at	50795	Sh3bgr		0.8947	1416737_at	14936	Gys1
0.9024	1444083_at	22138	Ttn		0.9081	1427591_at	12723	Clcn1		0.9129	1458716_at	240892	Dusp27		0.8946	1438012_at	242083	Ppm1l
0.9024	1455247_at	75723	Amotl1		0.9074	1439746_at	240892	Dusp27		0.9128	1427312_at	76469	Cmya5		0.8938	1449356_at	76294	Asb5
0.902	1421520_at	57339	Jph1		0.9073	1443702_at	17758	Map4		0.9127	1457031_at	244091	Fsd2		0.8938	1435417_at	329828	AI464131
0.901	1417889_at	11811	Apobec2		0.9071	1437637_at	68770	Phtf2		0.9125	1458635_at	403183	Mettl21e		0.8936	1422184_a_at	11636	Ak1
0.901	1418066_at	12632	Cfl2		0.9069	1416032_at	68539	Tmem109		0.9124	1437637_at	68770	Phtf2		0.8934	1450472_s_at	17127	Smad3
0.9009	1420858_at	18767	Pkia		0.9061	1431572_at	69565	2310015K22Rik		0.9114	1417614_at	12715	Ckm		0.893	1418373_at	56012	Pgam2
0.9008	1431281_at	68701	Ppp1r27		0.9056	1452879_at	118449	Synpo2		0.9114	1438639_x_at	74463	Exoc3l2		0.8921	1418413_at	12391	Cav3
0.9008	1426460_a_at	216558	Ugp2		0.9052	1439658_at	320502	Lmod3		0.9107	1416032_at	68539	Tmem109		0.892	1432073_at	73635	Ptges3l
0.9003	1428163_at	66397	Sar1b		0.9051	1417626_at	83679	Pde4dip		0.9101	1427026_at	17884	Myh4		0.8908	1424747_at	16562	Kif1c
0.8999	1432349_a_at	68828	Sync		0.905	1433681_x_at	12335	Capn3		0.9098	1417951_at	13808	Eno3		0.8906	1453527_a_at	18011	Neurl1a
0.8998	1439746_at	240892	Dusp27		0.9044	1460451_at	69671	Tmem52		0.9097	1439669_at	235599	6430571L13Rik		0.8889	1431572_at	69565	2310015K22Rik
0.8993	1432107_at	69576	Smco1		0.9043	1418066_at	12632	Cfl2		0.9092	1418755_at	21384	Tbx15		0.8885	1444789_at
0.8991	1443702_at	17758	Map4		0.9042	1450196_s_at	14936	Gys1		0.9088	1429823_at	24053	Sgcg		0.8885	1439542_at	270210	Zfp651
0.8987	1417626_at	83679	Pde4dip		0.9037	1447658_x_at	68760	Synpo2l		0.9086	1447658_x_at	68760	Synpo2l		0.8883	1441551_at	68802	Mypn
0.8981	1460426_at	83679	Pde4dip		0.9033	1430241_at	50758	Fbxl17		0.9085	1442428_at				0.8869	1427722_at	277898	Slc15a5
0.8968	1441111_at	238564	Mylk4		0.9033	1422118_at	68828	Sync		0.9082	1417653_at	19293	Pvalb		0.8868	1424553_at	74770	Hhatl
0.8965	1433681_x_at	12335	Capn3		0.9032	1440335_at	102640379	Gm11716		0.9076	1432073_at	73635	Ptges3l		0.8854	1435591_at	101563	AI426330
0.8959	1440335_at	102640379	Gm11716		0.9015	1422654_at	20391	Sgca		0.9071	1420693_at	17929	Myom1		0.8854	1447658_x_at	68760	Synpo2l
0.895	1435875_at	108097	Prkab2		0.9014	1420858_at	18767	Pkia		0.9066	1444091_a_at	235599	6430571L13Rik		0.885	1429622_at	67088	Cand2
0.8947	1422654_at	20391	Sgca		0.9011	1460426_at	83679	Pde4dip		0.9057	1450462_at	12922	Crhr2		0.8848	1451488_at	68680	Fitm1
0.8944	1439658_at	320502	Lmod3		0.9002	1418694_at	74287	Kcmf1		0.9057	1452651_a_at	17901	Myl1		0.8826	1416752_at	24131	Ldb3
0.894	1452879_at	118449	Synpo2		0.8999	1441111_at	238564	Mylk4		0.9054	1453898_at	69564	Nmrk2		0.8794	1421466_at	117590	Asb10
0.8937	1418694_at	74287	Kcmf1		0.899	1426460_a_at	216558	Ugp2		0.9043	1441384_at	73748	Gadl1		0.8789	1425631_at	53412	Ppp1r3c
0.8927	1430241_at	50758	Fbxl17		0.8988	1417889_at	11811	Apobec2		0.904	1437030_at	18802	Plcd4		0.8787	1459834_x_at	72902	Spock3
0.8925	1451372_a_at	11870	Art1		0.8981	1435875_at	108097	Prkab2		0.9033	1418413_at	12391	Cav3		0.8781	1427582_at	14177	Fgf6
0.8925	1427446_s_at	22138	Ttn		0.8963	1451372_a_at	11870	Art1		0.9031	1434072_at	237781	Mief2		0.8777	1422195_s_at	21384	Tbx15
0.8875	1447658_x_at	68760	Synpo2l		0.8959	1455247_at	75723	Amotl1		0.903	1422813_at	12299	Cacng1		0.8775	1435355_at	17996	Neb
0.8863	1420658_at	22229	Ucp3		0.8946	1444083_at	22138	Ttn		0.9026	1449631_at				0.8769	1437637_at	68770	Phtf2
0.8863	1428352_at	70807	Arrdc2		0.8946	1428163_at	66397	Sar1b		0.9019	1425394_at	667597	BC023105		0.8761	1455404_at	59091	Jph2
0.8857	1451999_at	24131	Ldb3		0.8937	1455473_at	72607	Usp13		0.9001	1426460_a_at	216558	Ugp2		0.8755	1416032_at	68539	Tmem109
0.8854	1449283_a_at	29857	Mapk12		0.893	1449283_a_at	29857	Mapk12		0.8999	1422118_at	68828	Sync		0.8747	1440823_x_at	276829	Smtnl2
0.8851	1460451_at	69671	Tmem52		0.8911	1427446_s_at	22138	Ttn		0.8998	1449547_at	142687	Asb14		0.8727	1418155_at	58916	Myot
0.8851	1432073_at	73635	Ptges3l		0.8906	1427529_at	14371	Fzd9		0.8989	1431098_at	56430	Clip1		0.8715	1454256_s_at	73635	Ptges3l
0.8848	1436224_at	16562	Kif1c		0.8901	1429823_at	24053	Sgcg		0.898	1451372_a_at	11870	Art1		0.8714	1451872_a_at	18011	Neurl1a
0.8848	1433783_at	24131	Ldb3		0.8901	1432107_at	69576	Smco1		0.895	1451707_s_at	71699	Slc41a3		0.8705	1422118_at	68828	Sync
0.8847	1455473_at	72607	Usp13		0.89	1450828_at	118449	Synpo2		0.8946	1420858_at	18767	Pkia		0.8695	1452465_at	17879	Myh1
0.8843	1422118_at	68828	Sync		0.8899	1432073_at	73635	Ptges3l		0.8936	1455404_at	59091	Jph2		0.868	1447713_at	22003	Tpm1
0.8835	1453657_at	74184	2310065F04Rik		0.8894	1436224_at	16562	Kif1c		0.8933	1455473_at	72607	Usp13		0.8669	1425270_at	16561	Kif1b
0.882	1422012_at	12922	Crhr2		0.8891	1433783_at	24131	Ldb3		0.8931	1449577_x_at	22004	Tpm2		0.8666	1422375_a_at	11870	Art1
0.8815	1450828_at	118449	Synpo2		0.8855	1422644_at	50795	Sh3bgr		0.8923	1422323_a_at	16814	Lbx1		0.8665	1450365_at	170947	Myoz3
0.88	1455091_at	235542	Ppp2r3a		0.8847	1450917_at	17930	Myom2		0.8921	1427400_at	16814	Lbx1		0.8643	1451372_a_at	11870	Art1
0.8794	1429823_at	24053	Sgcg		0.884	1453622_s_at	70122	Mllt3		0.891	1428163_at	66397	Sar1b		0.864	1437731_at	207781	C2cd2
0.8791	1427529_at	14371	Fzd9		0.8831	1418413_at	12391	Cav3		0.8903	1453622_s_at	70122	Mllt3		0.8633	1453622_s_at	70122	Mllt3
0.8789	1422644_at	50795	Sh3bgr		0.8804	1455404_at	59091	Jph2		0.8899	1438012_at	242083	Ppm1l		0.8628	1448487_at	16978	Lrrfip1
0.877	1451381_at	66273	Aamdc		0.8796	1453657_at	74184	2310065F04Rik		0.8875	1418066_at	12632	Cfl2		0.8625	1423145_a_at	21393	Tcap
0.8756	1444480_at	241113	Prkag3		0.8791	1441667_s_at	12180	Smyd1		0.8868	1454256_s_at	73635	Ptges3l		0.862	1450118_a_at	21957	Tnnt3
0.8744	1453622_s_at	70122	Mllt3		0.879	1440435_at	16716	Ky		0.8863	1450472_s_at	17127	Smad3		0.862	1426460_a_at	216558	Ugp2
0.8739	1450917_at	17930	Myom2		0.8786	1452300_at	66302	Rmdn1		0.886	1417464_at	21925	Tnnc2		0.8606	1447599_x_at	13855	Epn2
0.8729	1457031_at	244091	Fsd2		0.8786	1420551_at	68016	Cavin4		0.8851	1416780_at	18642	Pfkm		0.8606	1455473_at	72607	Usp13
0.8728	1442844_at	402767	A830052D11Rik		0.8782	1457031_at	244091	Fsd2		0.8848	1456707_at	102640192	Gm15510		0.8602	1420442_at	12292	Cacna1s
0.872	1418413_at	12391	Cav3		0.8767	1444480_at	241113	Prkag3		0.8839	1441667_s_at	12180	Smyd1		0.8599	1422871_at	16515	Kcnj12
0.8712	1455404_at	59091	Jph2		0.8759	1455091_at	235542	Ppp2r3a		0.8822	1436361_at	215031	Vgll2		0.8593	1448835_at	50496	E2f6
0.8702	1452300_at	66302	Rmdn1		0.8756	1430308_at				0.8812	1424268_at	228608	Smox		0.8591	1443901_at	207781	C2cd2
0.8696	1440435_at	16716	Ky		0.8745	1425968_s_at	11790	Speg		0.8809	1430841_at	70230	3300002P13Rik		0.8579	1441667_s_at	12180	Smyd1
0.8694	1441667_s_at	12180	Smyd1		0.8729	1451381_at	66273	Aamdc		0.8799	1429866_at	66395	Ahnak		0.8574	1426850_a_at	26399	Map2k6
0.868	1420551_at	68016	Cavin4		0.8707	1454256_s_at	73635	Ptges3l		0.8791	1451999_at	24131	Ldb3		0.854	1428899_at	381339	Tmem182
0.8674	1425968_s_at	11790	Speg		0.8702	1420658_at	22229	Ucp3		0.8787	1429622_at	67088	Cand2		0.8533	1458716_at	240892	Dusp27
0.8658	1457435_x_at	17930	Myom2		0.869	1450203_at	12180	Smyd1		0.8784	1448371_at	17907	Mylpf		0.8528	1451262_a_at	231872	Aimp2
0.8647	1430308_at				0.8667	1422012_at	12922	Crhr2		0.8784	1457894_at	240879	Mettl11b		0.8519	1440084_at
0.8625	1438175_x_at	17930	Myom2		0.866	1455645_at	109272	Mybpc1		0.8778	1420658_at	22229	Ucp3		0.8511	1420693_at	17929	Myom1
0.8597	1431098_at	56430	Clip1		0.8658	1438175_x_at	17930	Myom2		0.8778	1458081_at				0.8508	1451886_at	11790	Speg
0.8596	1454256_s_at	73635	Ptges3l		0.8651	1442844_at	402767	A830052D11Rik		0.8764	1450828_at	118449	Synpo2		0.8506	1420858_at	18767	Pkia
0.8589	1449547_at	142687	Asb14		0.865	1432001_at	74843	Mss51		0.8758	1452879_at	118449	Synpo2		0.8505	1424151_at	231872	Aimp2
0.8589	1430462_at	71886	2310002L09Rik		0.8641	1430462_at	71886	2310002L09Rik		0.8751	1425968_s_at	11790	Speg		0.8498	1449083_at	67015	Ccdc91
0.8585	1439669_at	235599	6430571L13Rik		0.8626	1457435_x_at	17930	Myom2		0.8748	1455247_at	75723	Amotl1		0.8496	1449631_at
0.8569	1450203_at	12180	Smyd1		0.8599	1452247_at	14359	Fxr1		0.8745	1448835_at	50496	E2f6		0.8488	1432280_at	75573	Prr29
0.8554	1455645_at	109272	Mybpc1		0.8589	1449547_at	142687	Asb14		0.874	1424747_at	16562	Kif1c		0.8487	1455182_at	16561	Kif1b
0.8553	1452247_at	14359	Fxr1		0.8583	1448835_at	50496	E2f6		0.8739	1455091_at	235542	Ppp2r3a		0.8469	1434766_at	108079	Prkaa2
0.8551	1439375_x_at	11674	Aldoa		0.8566	1438012_at	242083	Ppm1l		0.8699	1422375_a_at	11870	Art1		0.8461	1430786_at	102634333	1110002E22Rik
0.8543	1448835_at	50496	E2f6		0.8562	1431098_at	56430	Clip1		0.8696	1437731_at	207781	C2cd2		0.846	1442725_at
0.8538	1444091_a_at	235599	6430571L13Rik		0.8555	1451707_s_at	71699	Slc41a3		0.8696	1421253_at	18175	Nrap		0.8436	1425968_s_at	11790	Speg
0.8538	1428785_at	75723	Amotl1		0.8548	1433628_at	210582	Coq10a		0.8694	1450203_at	12180	Smyd1		0.842	1427312_at	76469	Cmya5
0.8526	1433628_at	210582	Coq10a		0.8541	1439669_at	235599	6430571L13Rik		0.8672	1427446_s_at	22138	Ttn		0.842	1428163_at	66397	Sar1b
0.8522	1451707_s_at	71699	Slc41a3		0.8535	1422871_at	16515	Kcnj12		0.867	1422871_at	16515	Kcnj12		0.8412	1447870_x_at	102634333	1110002E22Rik
0.8504	1415958_at	20528	Slc2a4		0.8518	1450472_s_at	17127	Smad3		0.8666	1450196_s_at	14936	Gys1		0.8409	1450203_at	12180	Smyd1
0.8493	1438012_at	242083	Ppm1l		0.8508	1434766_at	108079	Prkaa2		0.8655	1439542_at	270210	Zfp651		0.8408	1427026_at	17884	Myh4
0.8474	1423997_at	229663	Csde1		0.8485	1429464_at	108079	Prkaa2		0.8649	1417626_at	83679	Pde4dip		0.839	1434072_at	237781	Mief2
0.8471	1418755_at	21384	Tbx15		0.8476	1418755_at	21384	Tbx15		0.8645	1434766_at	108079	Prkaa2		0.839	1452442_at	72607	Usp13
0.8467	1434480_at	319518	Pdpr		0.8475	1444091_a_at	235599	6430571L13Rik		0.8633	1433783_at	24131	Ldb3		0.8382	1451751_at	73284	Ddit4l
0.8463	1427943_at	75572	Acyp2		0.8458	1429622_at	67088	Cand2		0.8625	1442844_at	402767	A830052D11Rik		0.8382	1447822_x_at	70240	Ufsp1
0.8463	1429458_at	67383	Carnmt1		0.8437	1449867_at	15427	Hoxc9		0.8619	1444083_at	22138	Ttn		0.8379	1433691_at	53412	Ppp1r3c
0.8439	1450472_s_at	17127	Smad3		0.8433	1439375_x_at	11674	Aldoa		0.8618	1439798_at	209448	Hoxc10		0.8359	1420658_at	22229	Ucp3
0.8438	1434766_at	108079	Prkaa2		0.8421	1422375_a_at	11870	Art1		0.8617	1447713_at	22003	Tpm1		0.8331	1418066_at	12632	Cfl2
0.8419	1437731_at	207781	C2cd2		0.8411	1444341_at	109272	Mybpc1		0.8601	1449573_at	116904	Alpk3		0.8324	1450462_at	12922	Crhr2
0.841	1432001_at	74843	Mss51		0.8406	1427943_at	75572	Acyp2		0.8598	1431714_at	70100	2310015D24Rik		0.8323	1455399_at	194231	Cnksr1
0.84	1422375_a_at	11870	Art1		0.8406	1415958_at	20528	Slc2a4		0.8587	1453527_a_at	18011	Neurl1a		0.8313	1450828_at	118449	Synpo2
0.8375	1448320_at	20866	Stim1		0.8402	1423997_at	229663	Csde1		0.8585	1422012_at	12922	Crhr2		0.831	1417653_at	19293	Pvalb
0.8375	1435280_at	238871	Pde4d		0.8397	1437731_at	207781	C2cd2		0.8582	1448487_at	16978	Lrrfip1		0.8308	1455091_at	235542	Ppp2r3a
0.8369	1429622_at	67088	Cand2		0.8392	1435280_at	238871	Pde4d		0.8559	1451381_at	66273	Aamdc		0.8308	1421329_a_at	12180	Smyd1
0.8357	1436867_at	106393	Srl		0.8391	1449079_s_at	54613	St3gal6		0.8547	1450917_at	17930	Myom2		0.8308	1431164_at	52187	Rragd
0.8353	1454980_at				0.8386	1428785_at	75723	Amotl1		0.8532	1440335_at	102640379	Gm11716		0.8303	1449128_at	52715	Ccdc43
0.8348	1438678_at	67885	1500011K16Rik		0.836	1420859_at	18767	Pkia		0.852	1457435_x_at	17930	Myom2		0.8297	1417951_at	13808	Eno3
0.8342	1449079_s_at	54613	St3gal6		0.8349	1458635_at	403183	Mettl21e		0.8516	1458212_at	319603	A730009E18Rik		0.8286	1458369_at	69678	Atcayos
0.8337	1429464_at	108079	Prkaa2		0.8347	1437030_at	18802	Plcd4		0.8512	1429464_at	108079	Prkaa2		0.8283	1429464_at	108079	Prkaa2
0.8336	1458635_at	403183	Mettl21e		0.8342	1425532_a_at	30948	Bin1		0.8508	1433628_at	210582	Coq10a		0.8279	1428576_at	319594	Hif1an
0.8333	1420859_at	18767	Pkia		0.8336	1426461_at	216558	Ugp2		0.8497	1458371_at				0.8269	1425060_s_at	56430	Clip1
0.833	1437030_at	18802	Plcd4		0.8333	1436867_at	106393	Srl		0.849	1438175_x_at	17930	Myom2		0.8264	1419617_at	84036	Kcnn1
0.8328	1422871_at	16515	Kcnj12		0.8328	1429458_at	67383	Carnmt1		0.8484	1422195_s_at	21384	Tbx15		0.8261	1432420_a_at	71886	2310002L09Rik
0.8267	1426461_at	216558	Ugp2		0.8312	1434480_at	319518	Pdpr		0.8478	1439658_at	320502	Lmod3		0.8258	1428991_at	27281	Hrasls
0.8266	1444341_at	109272	Mybpc1		0.83	1458369_at	69678	Atcayos		0.8472	1421466_at	117590	Asb10		0.8255	1447586_at	13003	Vcan
0.8262	1442428_at				0.8289	1419823_s_at	16706	Ksr1		0.8464	1451886_at	11790	Speg		0.8251	1435929_at	319801	Tigar
0.826	1424747_at	16562	Kif1c		0.8282	1438704_at	433766	Trim63		0.8464	1427582_at	14177	Fgf6		0.8244	1439855_at	387314	Tmtc1
0.8249	1425532_a_at	30948	Bin1		0.8277	1447713_at	22003	Tpm1		0.8459	1423988_at	11636	Ak1		0.8242	1423852_at	219134	Shisa2
0.8247	1427735_a_at	11459	Acta1		0.8276	1454980_at				0.8459	1443901_at	207781	C2cd2		0.8237	1417614_at	12715	Ckm
0.8236	1449867_at	15427	Hoxc9		0.8276	1417846_at	29869	Ulk2		0.8442	1449867_at	15427	Hoxc9		0.8233	1455619_at	102643247	BC062258
0.8229	1418095_at	66106	Smpx		0.8267	1442428_at				0.8423	1419739_at	22004	Tpm2		0.8223	1442844_at	402767	A830052D11Rik
0.8219	1417846_at	29869	Ulk2		0.8266	1448320_at	20866	Stim1		0.8423	1458369_at	69678	Atcayos		0.8222	1416889_at	21953	Tnni2
0.8218	1448487_at	16978	Lrrfip1		0.8257	1438639_x_at	74463	Exoc3l2		0.8422	1431164_at	52187	Rragd		0.822	1449867_at	15427	Hoxc9
0.8216	1456707_at	102640192	Gm15510		0.8256	1423238_at	26549	Itgb1bp2		0.8422	1451262_a_at	231872	Aimp2		0.8214	1451999_at	24131	Ldb3
0.8203	1447713_at	22003	Tpm1		0.8243	1451886_at	11790	Speg		0.8418	1424151_at	231872	Aimp2		0.8211	1419312_at	11937	Atp2a1
0.8202	1419823_s_at	16706	Ksr1		0.8235	1438678_at	67885	1500011K16Rik		0.8418	1429458_at	67383	Carnmt1		0.8209	1416780_at	18642	Pfkm
0.8201	1423238_at	26549	Itgb1bp2		0.8231	1456707_at	102640192	Gm15510		0.8404	1454980_at				0.8205	1438481_at	70052	Prpf4
0.8199	1431164_at	52187	Rragd		0.823	1458081_at				0.8403	1434480_at	319518	Pdpr		0.82	1431462_at	329251	Ppp1r12b
0.8181	1458081_at				0.8222	1433148_at	75108	4930513N20Rik		0.8402	1420551_at	68016	Cavin4		0.82	1441897_at	65964	Map3k20
0.8178	1431199_at	70772	Ggnbp1		0.822	1439542_at	270210	Zfp651		0.8401	1451872_a_at	18011	Neurl1a		0.8177	1459226_at
0.8176	1438704_at	433766	Trim63		0.8216	1448487_at	16978	Lrrfip1		0.839	1452442_at	72607	Usp13		0.8172	1437077_at	102323	Dcun1d2
0.8169	1422813_at	12299	Cacng1		0.8213	1422813_at	12299	Cacng1		0.8374	1427529_at	14371	Fzd9		0.817	1439848_at	23828	Bves
0.8163	1438639_x_at	74463	Exoc3l2		0.8206	1429888_a_at	69253	Hspb2		0.8373	1428352_at	70807	Arrdc2		0.8163	1434135_at	97884	B3galnt2
0.8155	1430787_at	69678	Atcayos		0.8201	1431164_at	52187	Rragd		0.8339	1425532_a_at	30948	Bin1		0.8155	1428081_at	242785	Klhl21
0.815	1448825_at	18604	Pdk2		0.8201	1424747_at	16562	Kif1c		0.8339	1431281_at	68701	Ppp1r27		0.8121	1454980_at
0.8145	1441384_at	73748	Gadl1		0.8199	1430787_at	69678	Atcayos		0.8337	1423852_at	219134	Shisa2		0.8115	1452879_at	118449	Synpo2
0.8144	1458369_at	69678	Atcayos		0.8187	1428440_at	78830	Slc25a12		0.8332	1449083_at	67015	Ccdc91		0.8098	1433628_at	210582	Coq10a
0.8141	1457696_at	280408	Rilp		0.8178	1457696_at	280408	Rilp		0.8326	1427943_at	75572	Acyp2		0.8098	1416835_s_at	11702	Amd1
0.8132	1453898_at	69564	Nmrk2		0.8137	1453898_at	69564	Nmrk2		0.832	1415958_at	20528	Slc2a4		0.8093	1437498_at
0.8106	1426482_at	72981	Thap12		0.8136	1439855_at	387314	Tmtc1		0.8316	1428991_at	27281	Hrasls		0.8091	1435874_at	108097	Prkab2
0.8106	1428440_at	78830	Slc25a12		0.813	1441384_at	73748	Gadl1		0.8313	1426461_at	216558	Ugp2		0.8069	1437240_at	72157	Pgm2
0.8103	1421664_a_at	56291	Styx		0.812	1439425_x_at	239706	Mettl22		0.8311	1439855_at	387314	Tmtc1		0.8065	1424563_at	11739	Slc25a4
0.8095	1423852_at	219134	Shisa2		0.8116	1423852_at	219134	Shisa2		0.8306	1428576_at	319594	Hif1an		0.8065	1455247_at	75723	Amotl1
0.8091	1447734_x_at	11674	Aldoa		0.8115	1452442_at	72607	Usp13		0.8285	1437077_at	102323	Dcun1d2		0.8058	1458456_x_at	235599	6430571L13Rik
0.8082	1416794_at	56298	Atl2		0.8108	1418095_at	66106	Smpx		0.8281	1425060_s_at	56430	Clip1		0.8055	1440353_at	78405	Ntf5
0.8066	1429888_a_at	69253	Hspb2		0.8099	1437077_at	102323	Dcun1d2		0.8243	1435280_at	238871	Pde4d		0.805	1422012_at	12922	Crhr2
0.8063	1439542_at	270210	Zfp651		0.8095	1431199_at	70772	Ggnbp1		0.8237	1452247_at	14359	Fxr1		0.8047	1425532_a_at	30948	Bin1
0.8059	1433604_x_at	11674	Aldoa		0.8095	1448825_at	18604	Pdk2		0.8224	1438704_at	433766	Trim63		0.8043	1434480_at	319518	Pdpr
0.8052	1425394_at	667597	BC023105		0.8095	1428991_at	27281	Hrasls		0.8204	1417846_at	29869	Ulk2		0.8039	1429458_at	67383	Carnmt1
0.8051	1452442_at	72607	Usp13		0.8091	1419621_at	56642	Ankrd2		0.8201	1455399_at	194231	Cnksr1		0.8033	1452651_a_at	17901	Myl1
0.8044	1443901_at	207781	C2cd2		0.8091	1425394_at	667597	BC023105		0.8199	1457696_at	280408	Rilp		0.8026	1428444_at	65256	Asb2
0.8036	1422323_a_at	16814	Lbx1		0.808	1424151_at	231872	Aimp2		0.8195	1423997_at	229663	Csde1		0.8022	1448467_a_at	114601	Ehbp1l1
0.803	1430841_at	70230	3300002P13Rik		0.8078	1451262_a_at	231872	Aimp2		0.8188	1449128_at	52715	Ccdc43		0.8019	1457435_x_at	17930	Myom2
0.803	1437077_at	102323	Dcun1d2		0.8072	1422754_at	21916	Tmod1		0.8186	1426850_a_at	26399	Map2k6		0.8009	1434738_at	272396	Tarsl2
0.8024	1422852_at	56506	Cib2		0.8036	1447657_s_at	68760	Synpo2l		0.8185	1431199_at	70772	Ggnbp1		0.8009	1427446_s_at	22138	Ttn
0.8018	1453527_a_at	18011	Neurl1a		0.8035	1421664_a_at	56291	Styx		0.8179	1442725_at				0.8006	1451118_a_at	74504	Fam53a
0.8015	1422754_at	21916	Tmod1		0.803	1416995_at	80708	Pacsin3		0.8174	1427722_at	277898	Slc15a5		0.8005	1433783_at	24131	Ldb3
0.8013	1428991_at	27281	Hrasls		0.8026	1460434_at	67391	Fundc2		0.8167	1421329_a_at	12180	Smyd1		0.8001	1425089_at	99738	Kcnc4
0.8004	1433148_at	75108	4930513N20Rik		0.8021	1426482_at	72981	Thap12		0.8165	1455619_at	102643247	BC062258		0.7971	1426461_at	216558	Ugp2
0.8002	1428576_at	319594	Hif1an		0.802	1428576_at	319594	Hif1an		0.8161	1429888_a_at	69253	Hspb2		0.797	1451381_at	66273	Aamdc
0.7983	1424151_at	231872	Aimp2		0.8007	1427582_at	14177	Fgf6		0.816	1449079_s_at	54613	St3gal6		0.7965	1438175_x_at	17930	Myom2
0.798	1425060_s_at	56430	Clip1		0.8006	1416794_at	56298	Atl2		0.8159	1432001_at	74843	Mss51		0.7933	1447087_at
0.7976	1439425_x_at	239706	Mettl22		0.8006	1427400_at	16814	Lbx1		0.8159	1439375_x_at	11674	Aldoa		0.7925	1450756_s_at	26554	Cul3
0.7973	1451262_a_at	231872	Aimp2		0.7987	1422323_a_at	16814	Lbx1		0.8157	1420859_at	18767	Pkia		0.7924	1450917_at	17930	Myom2
0.7968	1439855_at	387314	Tmtc1		0.7986	1429710_at	56291	Styx		0.8154	1428785_at	75723	Amotl1		0.7918	1416794_at	56298	Atl2
0.7953	1429710_at	56291	Styx		0.7969	1447734_x_at	11674	Aldoa		0.8152	1430787_at	69678	Atcayos		0.7909	1436361_at	215031	Vgll2
0.7952	1447657_s_at	68760	Synpo2l		0.7964	1453527_a_at	18011	Neurl1a		0.8151	1459834_x_at	72902	Spock3		0.7907	1417464_at	21925	Tnnc2
0.7939	1451886_at	11790	Speg		0.7957	1443901_at	207781	C2cd2		0.8148	1417889_at	11811	Apobec2		0.7907	1418543_s_at	52715	Ccdc43
0.7937	1419621_at	56642	Ankrd2		0.795	1451118_a_at	74504	Fam53a		0.8147	1416794_at	56298	Atl2		0.7905	1456315_a_at	30963	Hacd1
0.7934	1460434_at	67391	Fundc2		0.7946	1433604_x_at	11674	Aldoa		0.8134	1434135_at	97884	B3galnt2		0.79	1431199_at	70772	Ggnbp1
0.7934	1444612_at	235542	Ppp2r3a		0.7932	1425060_s_at	56430	Clip1		0.8119	1428440_at	78830	Slc25a12		0.7891	1457696_at	280408	Rilp
0.793	1457894_at	240879	Mettl11b		0.792	1430841_at	70230	3300002P13Rik		0.8117	1436867_at	106393	Srl		0.7876	1438704_at	433766	Trim63
0.7921	1425792_a_at	19885	Rorc		0.7917	1442715_at				0.8105	1441897_at	65964	Map3k20		0.7865	1441581_at	117590	Asb10
0.7919	1415959_at	20528	Slc2a4		0.7917	1424268_at	228608	Smox		0.8101	1438678_at	67885	1500011K16Rik		0.7858	1429888_a_at	69253	Hspb2
0.7918	1427400_at	16814	Lbx1		0.7916	1422195_s_at	21384	Tbx15		0.8097	1434738_at	272396	Tarsl2		0.7856	1427943_at	75572	Acyp2
0.7915	1416995_at	80708	Pacsin3		0.7914	1429866_at	66395	Ahnak		0.8097	1451118_a_at	74504	Fam53a		0.7851	1417626_at	83679	Pde4dip
0.7902	1422195_s_at	21384	Tbx15		0.7891	1421466_at	117590	Asb10		0.8094	1448320_at	20866	Stim1		0.7848	1444083_at	22138	Ttn
0.7898	1439467_at	17758	Map4		0.7884	1427735_a_at	11459	Acta1		0.8091	1448825_at	18604	Pdk2		0.7844	1450196_s_at	14936	Gys1
0.7895	1423049_a_at	22003	Tpm1		0.7882	1455739_at	100503386	Tpbgl		0.8088	1428081_at	242785	Klhl21		0.7838	1434918_at	20679	Sox6
0.7893	1449083_at	67015	Ccdc91		0.7872	1451872_a_at	18011	Neurl1a		0.808	1437498_at				0.7833	1449577_x_at	22004	Tpm2
0.7885	1455619_at	102643247	BC062258		0.7857	1449083_at	67015	Ccdc91		0.8079	1447822_x_at	70240	Ufsp1		0.7831	1455739_at	100503386	Tpbgl
0.7874	1451118_a_at	74504	Fam53a		0.7852	1428444_at	65256	Asb2		0.8079	1438481_at	70052	Prpf4		0.7822	1448371_at	17907	Mylpf
0.7868	1437067_at	68770	Phtf2		0.7846	1415959_at	20528	Slc2a4		0.8078	1421664_a_at	56291	Styx		0.7822	1417846_at	29869	Ulk2
0.7865	1424268_at	228608	Smox		0.7839	1457894_at	240879	Mettl11b		0.8066	1428444_at	65256	Asb2		0.7817	1435585_at	100040972	Tceal7
0.7853	1421466_at	117590	Asb10		0.7832	1437067_at	68770	Phtf2		0.8065	1423238_at	26549	Itgb1bp2		0.7814	1450449_a_at	75695	Rilpl1
0.7849	1442715_at				0.7829	1423049_a_at	22003	Tpm1		0.804	1440084_at				0.7813	1417807_at	70240	Ufsp1
0.784	1455739_at	100503386	Tpbgl		0.7827	1436939_at	217012	Unc45b		0.8038	1460434_at	67391	Fundc2		0.7802	1444612_at	235542	Ppp2r3a
0.7819	1434738_at	272396	Tarsl2		0.782	1449128_at	52715	Ccdc43		0.803	1435929_at	319801	Tigar		0.7801	1421253_at	18175	Nrap
0.7812	1434918_at	20679	Sox6		0.7814	1421329_a_at	12180	Smyd1		0.8027	1426482_at	72981	Thap12		0.7795	1415958_at	20528	Slc2a4
0.781	1420612_s_at	19244	Ptp4a2		0.7814	1444612_at	235542	Ppp2r3a		0.8004	1444612_at	235542	Ppp2r3a		0.7788	1436939_at	217012	Unc45b
0.7807	1429866_at	66395	Ahnak		0.7813	1458371_at				0.7997	1455739_at	100503386	Tpbgl		0.7787	1430787_at	69678	Atcayos
0.7799	1459557_at				0.7808	1439798_at	209448	Hoxc10		0.7997	1419823_s_at	16706	Ksr1		0.7787	1460434_at	67391	Fundc2
0.7787	1436939_at	217012	Unc45b		0.7799	1434738_at	272396	Tarsl2		0.7981	1418095_at	66106	Smpx		0.7781	1424760_a_at	226830	Smyd2
0.7772	1447655_x_at	20679	Sox6		0.7798	1422852_at	56506	Cib2		0.7978	1434918_at	20679	Sox6		0.7759	1435280_at	238871	Pde4d
0.7769	1434135_at	97884	B3galnt2		0.7793	1437498_at				0.7978	1450365_at	170947	Myoz3		0.7747	1428440_at	78830	Slc25a12
0.7763	1427582_at	14177	Fgf6		0.7789	1460455_at	68795	Ubr3		0.7976	1439425_x_at	239706	Mettl22		0.7732	1421664_a_at	56291	Styx
0.7763	1451872_a_at	18011	Neurl1a		0.7781	1434135_at	97884	B3galnt2		0.797	1450756_s_at	26554	Cul3		0.7716	1429073_at	76508	Ube2d-ps
0.7761	1455399_at	194231	Cnksr1		0.7781	1420612_s_at	19244	Ptp4a2		0.7967	1456315_a_at	30963	Hacd1		0.7713	1425440_x_at	71699	Slc41a3
0.7755	1428444_at	65256	Asb2		0.7775	1452985_at	72565	Uaca		0.7957	1439848_at	23828	Bves		0.7706	1444075_at	70598	Filip1
0.7751	1434486_x_at	216558	Ugp2		0.7772	1456315_a_at	30963	Hacd1		0.7956	1436939_at	217012	Unc45b		0.7685	1440603_at	208372	Asb18
0.7744	1460455_at	68795	Ubr3		0.7767	1455619_at	102643247	BC062258		0.795	1448467_a_at	114601	Ehbp1l1		0.7683	1420551_at	68016	Cavin4
0.774	1450756_s_at	26554	Cul3		0.7764	1434918_at	20679	Sox6		0.7938	1435874_at	108097	Prkab2		0.7682	1423305_at	56219	Extl1
0.7731	1437498_at				0.7761	1448429_at	27357	Gyg		0.7937	1459226_at				0.7678	1448825_at	18604	Pdk2
0.7728	1439798_at	209448	Hoxc10		0.7759	1454752_at	666794	Rbm24		0.7936	1447734_x_at	11674	Aldoa		0.7676	1436678_at	24051	Sgcb
0.7726	1452985_at	72565	Uaca		0.775	1424760_a_at	226830	Smyd2		0.7921	1437240_at	72157	Pgm2		0.7661	1452149_at	117146	Ube3b
0.7724	1458371_at				0.774	1439467_at	17758	Map4		0.7912	1447599_x_at	13855	Epn2		0.7647	1425792_a_at	19885	Rorc
0.7722	1449128_at	52715	Ccdc43		0.7739	1450449_a_at	75695	Rilpl1		0.7908	1418543_s_at	52715	Ccdc43		0.7643	1440335_at	102640379	Gm11716
0.771	1448429_at	27357	Gyg		0.7734	1455399_at	194231	Cnksr1		0.79	1425792_a_at	19885	Rorc		0.7639	1426482_at	72981	Thap12
0.7704	1424760_a_at	226830	Smyd2		0.7733	1447655_x_at	20679	Sox6		0.7894	1424760_a_at	226830	Smyd2		0.7639	1431335_a_at	67866	Wfdc1
0.7704	1441897_at	65964	Map3k20		0.7725	1428081_at	242785	Klhl21		0.7891	1450449_a_at	75695	Rilpl1		0.7637	1449573_at	116904	Alpk3
0.7697	1456315_a_at	30963	Hacd1		0.7714	1431714_at	70100	2310015D24Rik		0.7891	1422754_at	21916	Tmod1		0.7636	1448484_at	11702	Amd1
0.7693	1452149_at	117146	Ube3b		0.7711	1450756_s_at	26554	Cul3		0.7881	1420612_s_at	19244	Ptp4a2		0.7626	1420612_s_at	19244	Ptp4a2
0.7688	1437552_at	67383	Carnmt1		0.7711	1423988_at	11636	Ak1		0.7878	1416995_at	80708	Pacsin3		0.7601	1420859_at	18767	Pkia
0.7678	1438481_at	70052	Prpf4		0.7711	1425792_a_at	19885	Rorc		0.7874	1432280_at	75573	Prr29		0.7597	1449079_s_at	54613	St3gal6
0.7676	1427867_at	102633540	Myhas		0.7711	1434486_x_at	216558	Ugp2		0.7837	1429710_at	56291	Styx		0.7595	1459289_at
0.7669	1431083_a_at	66263	1810014B01Rik		0.7709	1421413_a_at	56376	Pdlim5		0.7834	1442715_at				0.7585	1445841_at	109245	Lrrc39
0.7665	1428081_at	242785	Klhl21		0.7709	1442725_at				0.783	1452149_at	117146	Ube3b		0.7576	1437552_at	67383	Carnmt1
0.7663	1434485_a_at	216558	Ugp2		0.7699	1441897_at	65964	Map3k20		0.7821	1458456_x_at	235599	6430571L13Rik		0.7575	1429621_at	67088	Cand2
0.7648	1427868_x_at	17879	Myh1		0.7688	1447812_x_at	68794	Flnc		0.7819	1460455_at	68795	Ubr3		0.7555	1439425_x_at	239706	Mettl22
0.7644	1450449_a_at	75695	Rilpl1		0.7681	1438481_at	70052	Prpf4		0.7818	1424563_at	11739	Slc25a4		0.7541	1423997_at	229663	Csde1
0.7633	1421413_a_at	56376	Pdlim5		0.7679	1425153_at	17882	Myh2		0.781	1422852_at	56506	Cib2		0.7539	1423238_at	26549	Itgb1bp2
0.7624	1421329_a_at	12180	Smyd1		0.7674	1452149_at	117146	Ube3b		0.7803	1447655_x_at	20679	Sox6		0.7529	1460455_at	68795	Ubr3
0.7618	1437371_at	229488	Fam160a1		0.7657	1458212_at	319603	A730009E18Rik		0.7784	1440353_at	78405	Ntf5		0.7526	1439658_at	320502	Lmod3
0.7614	1435029_at	65964	Map3k20		0.7648	1418543_s_at	52715	Ccdc43		0.7775	1437552_at	67383	Carnmt1		0.7523	1438678_at	67885	1500011K16Rik
0.7605	1419687_at	107227	Macrod1		0.7643	1434485_a_at	216558	Ugp2		0.7773	1431462_at	329251	Ppp1r12b		0.7518	1452247_at	14359	Fxr1
0.7602	1438006_at	66771	Gid4		0.7629	1448467_a_at	114601	Ehbp1l1		0.7758	1425440_x_at	71699	Slc41a3		0.7513	1436867_at	106393	Srl
0.7599	1435929_at	319801	Tigar		0.7623	1429621_at	67088	Cand2		0.7755	1436678_at	24051	Sgcb		0.7511	1447655_x_at	20679	Sox6
0.7594	1427445_a_at	22138	Ttn		0.7603	1435874_at	108097	Prkab2		0.7738	1419617_at	84036	Kcnn1		0.7505	1434542_at	108682	Gpt2
0.7584	1418543_s_at	52715	Ccdc43		0.7603	1437371_at	229488	Fam160a1		0.7735	1429073_at	76508	Ube2d-ps		0.7479	1427529_at	14371	Fzd9
0.7579	1431197_at	56298	Atl2		0.7599	1436678_at	24051	Sgcb		0.7732	1429621_at	67088	Cand2		0.7476	1447734_x_at	11674	Aldoa
0.7577	1434799_x_at	11674	Aldoa		0.7596	1451676_at	66556	Drap1		0.7729	1447657_s_at	68760	Synpo2l		0.7469	1416995_at	80708	Pacsin3
0.7571	1451676_at	66556	Drap1		0.7592	1435029_at	65964	Map3k20		0.7721	1452985_at	72565	Uaca		0.7459	1454752_at	666794	Rbm24
0.7568	1454752_at	666794	Rbm24		0.759	1437552_at	67383	Carnmt1		0.7707	1437371_at	229488	Fam160a1		0.7458	1436812_at	243853	Fkrp
0.7562	1435659_a_at	21991	Tpi1		0.7588	1423106_at	22210	Ube2b		0.7706	1454752_at	666794	Rbm24		0.7453	1442715_at
0.7561	1429107_at	68795	Ubr3		0.7586	1459557_at				0.7698	1416835_s_at	11702	Amd1		0.7451	1448320_at	20866	Stim1
0.7559	1433544_at	227154	Stradb		0.7583	1425440_x_at	71699	Slc41a3		0.7686	1447586_at	13003	Vcan		0.744	1419548_at	16646	Kpna1
0.7558	1431714_at	70100	2310015D24Rik		0.7577	1435659_a_at	21991	Tpi1		0.7686	1437067_at	68770	Phtf2		0.7436	1427414_at	19087	Prkar2a
0.7557	1423106_at	22210	Ube2b		0.7576	1425332_at	20402	Zfp106		0.7683	1423049_a_at	22003	Tpm1		0.7436	1416804_at	114601	Ehbp1l1
0.7553	1425332_at	20402	Zfp106		0.7565	1431083_a_at	66263	1810014B01Rik		0.7668	1431083_a_at	66263	1810014B01Rik		0.7434	1420408_a_at	20928	Abcc9
0.7551	1442725_at				0.7565	1433544_at	227154	Stradb		0.766	1455645_at	109272	Mybpc1		0.743	1418256_at	20807	Srf
0.7551	1460213_at	54214	Golga4		0.7564	1419687_at	107227	Macrod1		0.7658	1433604_x_at	11674	Aldoa		0.7426	1437371_at	229488	Fam160a1
0.7547	1458212_at	319603	A730009E18Rik		0.755	1426850_a_at	26399	Map2k6		0.7647	1439467_at	17758	Map4		0.7423	1426984_at	71947	Tmem94
0.7539	1448467_a_at	114601	Ehbp1l1		0.7531	1418738_at	20266	Scn1b		0.764	1421413_a_at	56376	Pdlim5		0.7421	1418095_at	66106	Smpx
0.7536	1426850_a_at	26399	Map2k6		0.7528	1451678_at	67608	Narf		0.7627	1429107_at	68795	Ubr3		0.7414	1439375_x_at	11674	Aldoa
0.7536	1429621_at	67088	Cand2		0.7527	1435929_at	319801	Tigar		0.7623	1431197_at	56298	Atl2		0.7414	1449505_at	16646	Kpna1
0.7529	1451742_a_at	216558	Ugp2		0.7525	1439848_at	23828	Bves		0.7614	1451676_at	66556	Drap1		0.741	1429226_at	69625	2310014F06Rik
0.7526	1437240_at	72157	Pgm2		0.7495	1429073_at	76508	Ube2d-ps		0.7608	1451678_at	67608	Narf		0.7405	1451714_a_at	26397	Map2k3
0.7526	1447812_x_at	68794	Flnc		0.7493	1429107_at	68795	Ubr3		0.7605	1417807_at	70240	Ufsp1		0.7405	1425439_a_at	71699	Slc41a3
0.7522	1447822_x_at	70240	Ufsp1		0.7491	1447822_x_at	70240	Ufsp1		0.7601	1433544_at	227154	Stradb		0.7404	1443475_at
0.7508	1431936_a_at	23956	Neu2		0.7489	1451742_a_at	216558	Ugp2		0.7595	1420408_a_at	20928	Abcc9		0.7403	1431197_at	56298	Atl2
0.7503	1436678_at	24051	Sgcb		0.7486	1460213_at	54214	Golga4		0.7589	1415959_at	20528	Slc2a4		0.7399	1419823_s_at	16706	Ksr1
0.7502	1435874_at	108097	Prkab2		0.7478	1427868_x_at	17879	Myh1		0.7572	1425089_at	99738	Kcnc4		0.7397	1422754_at	21916	Tmod1
0.75	1423988_at	11636	Ak1		0.7476	1437240_at	72157	Pgm2		0.7568	1434486_x_at	216558	Ugp2		0.7391	1428785_at	75723	Amotl1
0.7493	1425153_at	17882	Myh2		0.7474	1425984_at	53867	Col5a3		0.7546	1434485_a_at	216558	Ugp2		0.739	1451678_at	67608	Narf
0.747	1451678_at	67608	Narf		0.7471	1431197_at	56298	Atl2		0.7545	1426984_at	71947	Tmem94		0.7387	1432001_at	74843	Mss51
0.7463	1417273_at	27273	Pdk4		0.7461	1438006_at	66771	Gid4		0.7544	1451714_a_at	26397	Map2k3		0.7381	1429107_at	68795	Ubr3
0.7452	1458456_x_at	235599	6430571L13Rik		0.7456	1420408_a_at	20928	Abcc9		0.7541	1444075_at	70598	Filip1		0.737	1453095_at	19325	Rab10
0.7444	1420408_a_at	20928	Abcc9		0.7454	1434799_x_at	11674	Aldoa		0.7517	1448429_at	27357	Gyg		0.7364	1452985_at	72565	Uaca
0.7443	1425440_x_at	71699	Slc41a3		0.7428	1459226_at				0.7508	1416804_at	114601	Ehbp1l1		0.7357	1428352_at	70807	Arrdc2
0.7441	1439848_at	23828	Bves		0.7422	1450114_at	16706	Ksr1		0.7497	1427735_a_at	11459	Acta1		0.7351	1431083_a_at	66263	1810014B01Rik
0.7431	1429073_at	76508	Ube2d-ps		0.7407	1429463_at	108079	Prkaa2		0.7492	1435585_at	100040972	Tceal7		0.7347	1429710_at	56291	Styx
0.7423	1459226_at				0.7401	1427445_a_at	22138	Ttn		0.7488	1427414_at	19087	Prkar2a		0.7344	1434596_at	20354	Sema4d
0.7394	1459660_at	102634692	Gm32219		0.7399	1447999_x_at	14433	Gapdh		0.7483	1419548_at	16646	Kpna1		0.7335	1460260_s_at	16646	Kpna1
0.7385	1451714_a_at	26397	Map2k3		0.7399	1447999_x_at	100042025	Gapdh-ps15		0.7474	1423106_at	22210	Ube2b		0.7324	1456180_at	666794	Rbm24
0.7357	1418738_at	20266	Scn1b		0.7395	1422102_a_at	20851	Stat5b		0.7474	1435029_at	65964	Map3k20		0.7323	1422852_at	56506	Cib2
0.734	1451012_a_at	56449	Ybx3		0.7395	1426984_at	71947	Tmem94		0.747	1445841_at	109245	Lrrc39		0.7319	1432686_at	74575	4833406M21Rik
0.7334	1436332_at	243912	Hspb6		0.7394	1456180_at	666794	Rbm24		0.7468	1447087_at				0.7319	1423736_a_at	69190	Dym
0.732	1440884_s_at	103767	A530047J11Rik		0.7386	1436332_at	243912	Hspb6		0.7465	1456180_at	666794	Rbm24		0.7318	1451676_at	66556	Drap1
0.7316	1424563_at	11739	Slc25a4		0.7375	1459834_x_at	72902	Spock3		0.746	1425439_a_at	71699	Slc41a3		0.7309	1433544_at	227154	Stradb
0.7314	1429463_at	108079	Prkaa2		0.7362	1451714_a_at	26397	Map2k3		0.7459	1459289_at				0.7306	1446771_at	53857	Tuba8
0.7307	1424224_at	78541	Asb8		0.7353	1417273_at	27273	Pdk4		0.7453	1435659_a_at	21991	Tpi1		0.7292	1421413_a_at	56376	Pdlim5
0.7307	1435752_s_at	20928	Abcc9		0.7345	1424224_at	78541	Asb8		0.7448	1460213_at	54214	Golga4		0.7288	1429144_at	74182	Gpcpd1
0.7307	1440084_at				0.7341	1440084_at				0.7444	1451742_a_at	216558	Ugp2		0.7285	1447945_at	17132	Maf
0.7301	1429296_at	19325	Rab10		0.733	1435752_s_at	20928	Abcc9		0.7443	1433148_at	75108	4930513N20Rik		0.7234	1419739_at	22004	Tpm2
0.7296	1426984_at	71947	Tmem94		0.7313	1427722_at	277898	Slc15a5		0.7439	1453095_at	19325	Rab10		0.7229	1431712_a_at	66367	2310022A10Rik
0.7284	1450114_at	16706	Ksr1		0.7313	1424563_at	11739	Slc25a4		0.7439	1419687_at	107227	Macrod1		0.7228	1437273_at	330723	Htra4
0.728	1447999_x_at	14433	Gapdh		0.7296	1440884_s_at	103767	A530047J11Rik		0.7437	1438006_at	66771	Gid4		0.7217	1425019_at	217379	Ubxn2a
0.728	1447999_x_at	100042025	Gapdh-ps15		0.7295	1419220_at	22437	Xirp1		0.7425	1423305_at	56219	Extl1		0.7203	1418467_at	66993	Smarcd3
0.7278	1456544_at	52076	Tmem38b		0.7294	1416804_at	114601	Ehbp1l1		0.7412	1441581_at	117590	Asb10		0.7197	1429148_at	18029	Nfic
0.7264	1417013_at	80888	Hspb8		0.7287	1422565_s_at	18029	Nfic		0.7394	1436812_at	243853	Fkrp		0.7196	1417935_at	67027	Mkrn2
0.7263	1437869_at	235542	Ppp2r3a		0.7282	1427414_at	19087	Prkar2a		0.7378	1451012_a_at	56449	Ybx3		0.7188	1437067_at	68770	Phtf2
0.7259	1422565_s_at	18029	Nfic		0.7279	1419548_at	16646	Kpna1		0.7364	1427867_at	102633540	Myhas		0.7186	1452615_s_at	107328	Trpt1
0.7253	1427414_at	19087	Prkar2a		0.7269	1425439_a_at	71699	Slc41a3		0.7361	1460260_s_at	16646	Kpna1		0.7177	1439029_at	108682	Gpt2
0.7248	1422102_a_at	20851	Stat5b		0.7265	1442059_at	14359	Fxr1		0.7352	1417013_at	80888	Hspb8		0.7167	1417013_at	80888	Hspb8
0.7246	1456180_at	666794	Rbm24		0.7257	1442769_at	109272	Mybpc1		0.7345	1450114_at	16706	Ksr1		0.7163	1435657_at	108800	Ston2
0.7245	1416804_at	114601	Ehbp1l1		0.725	1451012_a_at	56449	Ybx3		0.7335	1429148_at	18029	Nfic		0.7161	1451012_a_at	56449	Ybx3
0.7243	1440353_at	78405	Ntf5		0.7245	1419109_at	15464	Hrc		0.7333	1434596_at	20354	Sema4d		0.7158	1428287_at	75717	Cul5
0.7238	1453095_at	19325	Rab10		0.7237	1431936_a_at	23956	Neu2		0.7332	1431335_a_at	67866	Wfdc1		0.7153	1423049_a_at	22003	Tpm1
0.7236	1419548_at	16646	Kpna1		0.7236	1423535_at	94186	Strn3		0.7329	1440603_at	208372	Asb18		0.7151	1431281_at	68701	Ppp1r27
0.7223	1423535_at	94186	Strn3		0.7226	1452707_at	70788	Klhl30		0.7322	1418467_at	66993	Smarcd3		0.7122	1434865_a_at	53413	Exoc7
0.7216	1431462_at	329251	Ppp1r12b		0.7218	1456544_at	52076	Tmem38b		0.7322	1447999_x_at	14433	Gapdh		0.7116	1439467_at	17758	Map4
0.7207	1419109_at	15464	Hrc		0.7216	1431997_at	378954	3000002C10Rik		0.7322	1447999_x_at	100042025	Gapdh-ps15		0.7114	1450978_at	13542	Dvl1
0.7201	1425439_a_at	71699	Slc41a3		0.7205	1429783_at	56376	Pdlim5		0.732	1417935_at	67027	Mkrn2		0.7098	1447657_s_at	68760	Synpo2l
0.7197	1431997_at	378954	3000002C10Rik		0.7205	1458456_x_at	235599	6430571L13Rik		0.7312	1425019_at	217379	Ubxn2a		0.7087	1446509_at	228608	Smox
0.7193	1429783_at	56376	Pdlim5		0.7203	1417935_at	67027	Mkrn2		0.7309	1447812_x_at	68794	Flnc		0.7084	1434485_a_at	216558	Ugp2
0.7192	1452927_x_at	21991	Tpi1		0.7202	1418181_at	19245	Ptp4a3		0.7309	1434542_at	108682	Gpt2		0.7064	1418092_s_at	106628	Trip10
0.7184	1459834_x_at	72902	Spock3		0.72	1429296_at	19325	Rab10		0.7307	1448484_at	11702	Amd1		0.7061	1452929_at	56430	Clip1
0.718	1450978_at	13542	Dvl1		0.7197	1429148_at	18029	Nfic		0.7305	1440884_s_at	103767	A530047J11Rik		0.7059	1423106_at	22210	Ube2b
0.718	1417935_at	67027	Mkrn2		0.7184	1418467_at	66993	Smarcd3		0.7295	1444341_at	109272	Mybpc1		0.7044	1450114_at	16706	Ksr1
0.7169	1444638_at	22138	Ttn		0.7182	1427867_at	102633540	Myhas		0.7285	1450978_at	13542	Dvl1		0.7034	1448530_at	66355	Gmpr
0.7166	1442769_at	109272	Mybpc1		0.718	1452927_x_at	21991	Tpi1		0.7284	1429296_at	19325	Rab10		0.7034	1434486_x_at	216558	Ugp2
0.7161	1459289_at				0.7176	1417013_at	80888	Hspb8		0.7278	1459660_at	102634692	Gm32219		0.7028	1451742_a_at	216558	Ugp2
0.7149	1452800_a_at	68316	Apoo		0.7175	1437869_at	235542	Ppp2r3a		0.7267	1449505_at	16646	Kpna1		0.7027	1447999_x_at	14433	Gapdh
0.7148	1427722_at	277898	Slc15a5		0.7169	1444075_at	70598	Filip1		0.7266	1423736_a_at	69190	Dym		0.7027	1447999_x_at	100042025	Gapdh-ps15
0.7141	1425019_at	217379	Ubxn2a		0.7168	1460260_s_at	16646	Kpna1		0.7254	1428287_at	75717	Cul5		0.7019	1452331_s_at	99003	Qser1
0.7135	1418467_at	66993	Smarcd3		0.7167	1440353_at	78405	Ntf5		0.7235	1431712_a_at	66367	2310022A10Rik		0.7018	1449999_a_at	12293	Cacna2d1
0.7133	1425984_at	53867	Col5a3		0.7159	1453095_at	19325	Rab10		0.7235	1429144_at	74182	Gpcpd1		0.7004	1435659_a_at	21991	Tpi1
0.7125	1418181_at	19245	Ptp4a3		0.7146	1450365_at	170947	Myoz3		0.7234	1419109_at	15464	Hrc		0.7	1435029_at	65964	Map3k20
0.7122	1429148_at	18029	Nfic		0.7135	1434133_s_at	98193	Dcaf8		0.7219	1459557_at				0.7	1455842_x_at	14479	Usp15
0.7121	1417807_at	70240	Ufsp1		0.7135	1436812_at	243853	Fkrp		0.7206	1418092_s_at	106628	Trip10		0.6999	1438006_at	66771	Gid4
0.7108	1452707_at	70788	Klhl30		0.7133	1450978_at	13542	Dvl1		0.7184	1423535_at	94186	Strn3		0.6998	1440884_s_at	103767	A530047J11Rik
0.7105	1460260_s_at	16646	Kpna1		0.7124	1419145_at	68678	Smtnl1		0.7175	1424224_at	78541	Asb8		0.6997	1455007_s_at	108682	Gpt2
0.7087	1419220_at	22437	Xirp1		0.7112	1425019_at	217379	Ubxn2a		0.717	1452929_at	56430	Clip1		0.6993	1422794_at	26554	Cul3
0.7083	1453552_at	69631	Plet1os		0.711	1434596_at	20354	Sema4d		0.7166	1418181_at	19245	Ptp4a3		0.6989	1429296_at	19325	Rab10
0.7083	1442059_at	14359	Fxr1		0.7101	1445841_at	109245	Lrrc39		0.7159	1429463_at	108079	Prkaa2		0.6985	1460213_at	54214	Golga4
0.7082	1445841_at	109245	Lrrc39		0.7088	1418951_at	378431	Txlnb		0.7158	1448530_at	66355	Gmpr		0.6955	1453552_at	69631	Plet1os
0.7078	1444075_at	70598	Filip1		0.7087	1428287_at	75717	Cul5		0.7157	1452800_a_at	68316	Apoo		0.6945	1448429_at	27357	Gyg
0.7076	1418951_at	378431	Txlnb		0.7086	1425745_a_at	57752	Tacc2		0.7152	1418256_at	20807	Srf		0.6944	1419109_at	15464	Hrc
0.7068	1434133_s_at	98193	Dcaf8		0.7078	1417807_at	70240	Ufsp1		0.7147	1437869_at	235542	Ppp2r3a		0.6936	1459660_at	102634692	Gm32219
0.7068	1428287_at	75717	Cul5		0.7076	1418092_s_at	106628	Trip10		0.7136	1452707_at	70788	Klhl30		0.6933	1427992_a_at	19328	Rab12
0.7067	1425745_a_at	57752	Tacc2		0.7075	1432280_at	75573	Prr29		0.7133	1435752_s_at	20928	Abcc9		0.6923	1419687_at	107227	Macrod1
0.7065	1419145_at	68678	Smtnl1		0.7073	1444638_at	22138	Ttn		0.7114	1453552_at	69631	Plet1os		0.6915	1415959_at	20528	Slc2a4
0.7035	1418092_s_at	106628	Trip10		0.707	1422153_a_at	68854	Asb11		0.7111	1418738_at	20266	Scn1b		0.6913	1433604_x_at	11674	Aldoa
0.7024	1416835_s_at	11702	Amd1		0.7069	1447599_x_at	13855	Epn2		0.7108	1446771_at	53857	Tuba8		0.6909	1452800_a_at	68316	Apoo
0.7015	1422153_a_at	68854	Asb11		0.7045	1456191_x_at	80708	Pacsin3		0.7099	1452615_s_at	107328	Trpt1		0.6906	1427867_at	102633540	Myhas
0.7004	1452929_at	56430	Clip1		0.7036	1452800_a_at	68316	Apoo		0.7097	1449834_at	54634	Magix		0.6887	1457660_x_at	71406	Spaar
0.7003	1434596_at	20354	Sema4d		0.703	1449834_at	54634	Magix		0.7049	1429071_at	109264	Me3		0.688	1429071_at	109264	Me3
0.6999	1449834_at	54634	Magix		0.7027	1459289_at				0.7046	1423851_a_at	219134	Shisa2		0.6873	1449834_at	54634	Magix
0.6996	1452122_at	230249	Ecpas		0.7026	1419617_at	84036	Kcnn1		0.7045	1422794_at	26554	Cul3		0.6873	1444365_at	14605	Tsc22d3
0.6991	1448530_at	66355	Gmpr		0.7018	1431462_at	329251	Ppp1r12b		0.7044	1435657_at	108800	Ston2		0.6867	1418181_at	19245	Ptp4a3
0.6987	1450365_at	170947	Myoz3		0.701	1423851_a_at	219134	Shisa2		0.7044	1434799_x_at	11674	Aldoa		0.6867	1418117_at	17993	Ndufs4
0.6985	1429071_at	109264	Me3		0.7007	1431712_a_at	66367	2310022A10Rik		0.7041	1434133_s_at	98193	Dcaf8		0.6861	1448803_at	54214	Golga4
0.6983	1426483_at	72981	Thap12		0.6979	1448530_at	66355	Gmpr		0.7041	1431997_at	378954	3000002C10Rik		0.6835	1417889_at	11811	Apobec2
0.6982	1427177_at	17281	Fyco1		0.6979	1425089_at	99738	Kcnc4		0.7038	1452927_x_at	21991	Tpi1		0.6835	1432431_s_at	72899	Macrod2
0.6981	1436812_at	243853	Fkrp		0.6973	1459660_at	102634692	Gm32219		0.7032	1422565_s_at	18029	Nfic		0.6824	1429819_at	66454	Nmnat1
0.6975	1432280_at	75573	Prr29		0.6972	1435585_at	100040972	Tceal7		0.7024	1418951_at	378431	Txlnb		0.682	1418063_at	16545	Kera
0.6973	1416921_x_at	11674	Aldoa		0.6969	1426483_at	72981	Thap12		0.7015	1448803_at	54214	Golga4		0.6815	1423851_a_at	219134	Shisa2
0.6964	1423851_a_at	219134	Shisa2		0.6968	1421374_a_at	56188	Fxyd1		0.6995	1455842_x_at	14479	Usp15		0.6814	1452707_at	70788	Klhl30
0.6962	1423107_at	22210	Ube2b		0.6959	1425331_at	20402	Zfp106		0.6994	1452331_s_at	99003	Qser1		0.6814	1423535_at	94186	Strn3
0.6946	1421374_a_at	56188	Fxyd1		0.6942	1427177_at	17281	Fyco1		0.6992	1422153_a_at	68854	Asb11		0.6797	1449620_s_at	11515	Adcy9
0.694	1417607_at	12862	Cox6a2		0.6942	1452929_at	56430	Clip1		0.6986	1422102_a_at	20851	Stat5b		0.6796	1456255_at	230249	Ecpas
0.6937	1419617_at	84036	Kcnn1		0.6928	1423107_at	22210	Ube2b		0.698	1425332_at	20402	Zfp106		0.6772	1456755_at	67095	Trak1
0.6934	1423305_at	56219	Extl1		0.6926	1447891_at				0.6979	1439029_at	108682	Gpt2		0.6759	1429300_at	74251	Ankrd9
0.693	1447586_at	13003	Vcan		0.6922	1423736_a_at	69190	Dym		0.6977	1442059_at	14359	Fxr1		0.6755	1437869_at	235542	Ppp2r3a
0.692	1431712_a_at	66367	2310022A10Rik		0.6919	1449505_at	16646	Kpna1		0.6973	1426483_at	72981	Thap12		0.6752	1458384_at	78653	Bola3
0.692	1447599_x_at	13855	Epn2		0.6919	1417607_at	12862	Cox6a2		0.697	1434865_a_at	53413	Exoc7		0.6705	1447934_at	319801	Tigar
0.6916	1425331_at	20402	Zfp106		0.6918	1460707_at	19244	Ptp4a2		0.6966	1452122_at	230249	Ecpas		0.6699	1423536_at	94186	Strn3
0.6915	1429144_at	74182	Gpcpd1		0.6917	1416835_s_at	11702	Amd1		0.6955	1427445_a_at	22138	Ttn		0.6698	1428695_at	654795	Sdr39u1
0.6914	1423736_a_at	69190	Dym		0.6915	1423305_at	56219	Extl1		0.6953	1449999_a_at	12293	Cacna2d1		0.6694	1429711_at	56291	Styx
0.69	1447891_at				0.6908	1429144_at	74182	Gpcpd1		0.6948	1432686_at	74575	4833406M21Rik		0.6689	1436440_at	78830	Slc25a12
0.6893	1454015_a_at	12554	Cdh13		0.69	1453552_at	69631	Plet1os		0.6944	1429783_at	56376	Pdlim5		0.667	1455702_at	320808	Dcaf5
0.6875	1448803_at	54214	Golga4		0.69	1421254_a_at	24053	Sgcg		0.6938	1419621_at	56642	Ankrd2		0.6667	1447812_x_at	68794	Flnc
0.6873	1449505_at	16646	Kpna1		0.6899	1429071_at	109264	Me3		0.6935	1443475_at				0.6665	1460711_at	78244	Dnajc21
0.6864	1415918_a_at	21991	Tpi1		0.6876	1434542_at	108682	Gpt2		0.6931	1427868_x_at	17879	Myh1		0.6664	1424224_at	78541	Asb8
0.6857	1422794_at	26554	Cul3		0.6874	1447586_at	13003	Vcan		0.6928	1429226_at	69625	2310014F06Rik		0.6664	1452122_at	230249	Ecpas
0.6856	1421254_a_at	24053	Sgcg		0.6873	1415918_a_at	21991	Tpi1		0.6894	1418117_at	17993	Ndufs4		0.6662	1418951_at	378431	Txlnb
0.6855	1435585_at	100040972	Tceal7		0.6873	1452122_at	230249	Ecpas		0.689	1454015_a_at	12554	Cdh13		0.6658	1426917_s_at	74616	Scrn3
0.6851	1456191_x_at	80708	Pacsin3		0.6854	1448803_at	54214	Golga4		0.6888	1455007_s_at	108682	Gpt2		0.6652	1426483_at	72981	Thap12
0.6846	1460707_at	19244	Ptp4a2		0.6832	1447087_at				0.6885	1460707_at	19244	Ptp4a2		0.6651	1454015_a_at	12554	Cdh13
0.6843	1425089_at	99738	Kcnc4		0.6822	1437523_s_at	24053	Sgcg		0.6878	1447945_at	17132	Maf		0.6647	1453312_at	74106	Dcaf6
0.6834	1428134_at	67914	Coq9		0.6819	1431335_a_at	67866	Wfdc1		0.6871	1458384_at	78653	Bola3		0.6647	1422153_a_at	68854	Asb11
0.6821	1434542_at	108682	Gpt2		0.681	1416921_x_at	11674	Aldoa		0.6869	1423536_at	94186	Strn3		0.6644	1429463_at	108079	Prkaa2
0.6804	1424225_at	78541	Asb8		0.6794	1424225_at	78541	Asb8		0.6867	1444638_at	22138	Ttn		0.6618	1419890_at
0.6804	1437947_x_at	22333	Vdac1		0.6794	1417522_at	67731	Fbxo32		0.6863	1456191_x_at	80708	Pacsin3		0.6618	1434133_s_at	98193	Dcaf8
0.6783	1452615_s_at	107328	Trpt1		0.6786	1440603_at	208372	Asb18		0.6851	1424225_at	78541	Asb8		0.6609	1435649_at	68810	Nexn
0.6765	1417674_s_at	54214	Golga4		0.678	1422794_at	26554	Cul3		0.683	1429711_at	56291	Styx		0.6605	1435752_s_at	20928	Abcc9
0.6763	1417522_at	67731	Fbxo32		0.6771	1423536_at	94186	Strn3		0.6826	1428695_at	654795	Sdr39u1		0.6603	1425344_at	67608	Narf
0.676	1423536_at	94186	Strn3		0.6768	1454015_a_at	12554	Cdh13		0.6811	1421374_a_at	56188	Fxyd1		0.6602	1424225_at	78541	Asb8
0.6749	1458384_at	78653	Bola3		0.6761	1455842_x_at	14479	Usp15		0.6805	1456755_at	67095	Trak1		0.6596	1460707_at	19244	Ptp4a2
0.6746	1437523_s_at	24053	Sgcg		0.6758	1435657_at	108800	Ston2		0.6801	1456544_at	52076	Tmem38b		0.6587	1435360_at	270210	Zfp651
0.6744	1424480_s_at	11652	Akt2		0.6756	1437947_x_at	22333	Vdac1		0.679	1428134_at	67914	Coq9		0.6571	1452927_x_at	21991	Tpi1
0.6742	1431335_a_at	67866	Wfdc1		0.6744	1428134_at	67914	Coq9		0.679	1417607_at	12862	Cox6a2		0.6565	1445303_at
0.6737	1441581_at	117590	Asb10		0.6739	1441581_at	117590	Asb10		0.6786	1415918_a_at	21991	Tpi1		0.6559	1457434_s_at	30963	Hacd1
0.673	1418288_at	14245	Lpin1		0.6731	1449999_a_at	12293	Cacna2d1		0.6782	1437523_s_at	24053	Sgcg		0.6557	1447823_x_at	29857	Mapk12
0.672	1440603_at	208372	Asb18		0.6729	1455094_s_at	67128	Ube2g1		0.6771	1436332_at	243912	Hspb6		0.655	1432015_a_at	74589	Kbtbd12
0.6717	1447087_at				0.672	1452331_s_at	99003	Qser1		0.6761	1435649_at	68810	Nexn		0.6549	1456191_x_at	80708	Pacsin3
0.6716	1449218_at	12869	Cox8b		0.6715	1427665_a_at	18029	Nfic		0.6754	1425745_a_at	57752	Tacc2		0.6544	1431997_at	378954	3000002C10Rik
0.671	1427520_a_at	17879	Myh1		0.671	1418288_at	14245	Lpin1		0.6739	1427665_a_at	18029	Nfic		0.6534	1425779_a_at	21380	Tbx1
0.6708	1428695_at	654795	Sdr39u1		0.6708	1429711_at	56291	Styx		0.6729	1432431_s_at	72899	Macrod2		0.6532	1428557_a_at	72085	Osgepl1
0.6693	1427665_a_at	18029	Nfic		0.6705	1446771_at	53857	Tuba8		0.6715	1417273_at	27273	Pdk4		0.6515	1450471_at	17127	Smad3
0.6691	1418117_at	17993	Ndufs4		0.6695	1417674_s_at	54214	Golga4		0.671	1427992_a_at	19328	Rab12		0.651	1442059_at	14359	Fxr1
0.6687	1455094_s_at	67128	Ube2g1		0.6685	1452615_s_at	107328	Trpt1		0.6704	1436440_at	78830	Slc25a12		0.6507	1427665_a_at	18029	Nfic
0.6683	1428323_at	14571	Gpd2		0.6683	1418256_at	20807	Srf		0.6698	1460711_at	78244	Dnajc21		0.6493	1454145_at	18779	Pla2r1
0.6681	1452331_s_at	99003	Qser1		0.6665	1435649_at	68810	Nexn		0.6689	1417674_s_at	54214	Golga4		0.6492	1460464_at	381820	Smim10l1
0.668	1448484_at	11702	Amd1		0.6664	1458384_at	78653	Bola3		0.6683	1447934_at	319801	Tigar		0.649	1437523_s_at	24053	Sgcg
0.668	1429711_at	56291	Styx		0.6651	1448131_at	170731	Mfn2		0.6681	1455094_s_at	67128	Ube2g1		0.6489	1439836_at	78910	Asb15
0.6669	1455842_x_at	14479	Usp15		0.6648	1426731_at	13346	Des		0.6672	1457434_s_at	30963	Hacd1		0.6485	1422108_at	140491	Ppp1r3a
0.6637	1426731_at	13346	Des		0.6647	1449078_at	54613	St3gal6		0.6672	1426917_s_at	74616	Scrn3		0.6476	1426824_at	103554	Psme4
0.6633	1448131_at	170731	Mfn2		0.6642	1457296_at	214425	Cilp		0.6671	1429819_at	66454	Nmnat1		0.6475	1460539_at	71018	4933404K13Rik
0.6625	1435657_at	108800	Ston2		0.6627	1456755_at	67095	Trak1		0.6669	1423107_at	22210	Ube2b		0.6475	1425965_at	22190	Ubc
0.6624	1418256_at	20807	Srf		0.6622	1449576_at	66235	Eif1ax		0.6666	1453312_at	74106	Dcaf6		0.647	1428134_at	67914	Coq9
0.6622	1446771_at	53857	Tuba8		0.6621	1428695_at	654795	Sdr39u1		0.6664	1460464_at	381820	Smim10l1		0.6468	1440555_at	52187	Rragd
0.6615	1457296_at	214425	Cilp		0.6611	1418117_at	17993	Ndufs4		0.6655	1427177_at	17281	Fyco1		0.6463	1421453_at	59091	Jph2
0.6613	1435649_at	68810	Nexn		0.6601	1424480_s_at	11652	Akt2		0.6653	1425331_at	20402	Zfp106		0.6449	1427735_a_at	11459	Acta1
0.6612	1415998_at	22333	Vdac1		0.6594	1457434_s_at	30963	Hacd1		0.6649	1421254_a_at	24053	Sgcg		0.6441	1423617_at	68023	Pdf
0.6606	1449078_at	54613	St3gal6		0.659	1448484_at	11702	Amd1		0.6643	1425344_at	67608	Narf		0.6441	1418738_at	20266	Scn1b
0.6599	1428014_at	100041230	Hist1h4m		0.6583	1449388_at	21828	Thbs4		0.6638	1456255_at	230249	Ecpas		0.644	1422795_at	26554	Cul3
0.6599	1428014_at	97122	Hist2h4		0.6576	1426819_at	15259	Hipk3		0.6636	1437947_x_at	22333	Vdac1		0.6437	1422565_s_at	18029	Nfic
0.6599	1428014_at	319156	Hist1h4d		0.6575	1434865_a_at	53413	Exoc7		0.6633	1449576_at	66235	Eif1ax		0.6434	1416601_a_at	54720	Rcan1
0.6599	1428014_at	326620	Hist1h4b		0.6559	1450017_at	12450	Ccng1		0.6629	1449078_at	54613	St3gal6		0.6424	1455703_at	11652	Akt2
0.6599	1428014_at	319157	Hist1h4f		0.6555	1439143_at	328399	A930018M24Rik		0.6622	1439836_at	78910	Asb15		0.6413	1417016_at	17165	Mapkapk5
0.6599	1428014_at	326619	Hist1h4a		0.6553	1439029_at	108682	Gpt2		0.6619	1425984_at	53867	Col5a3		0.6412	1453084_s_at	69700	Col22a1
0.6599	1428014_at	319155	Hist1h4c		0.654	1418589_a_at	17349	Mlf1		0.6616	1429300_at	74251	Ankrd9		0.641	1442048_at	29864	Rnf11
0.6599	1428014_at	319158	Hist1h4i		0.6538	1436440_at	78830	Slc25a12		0.6609	1437273_at	330723	Htra4		0.6409	1423454_a_at	20360	Sema6c
0.6599	1428014_at	319159	Hist1h4j		0.6537	1460464_at	381820	Smim10l1		0.6601	1428495_at	75593	Malsu1		0.6409	1449576_at	66235	Eif1ax
0.6599	1428014_at	319160	Hist1h4k		0.6536	1428014_at	319156	Hist1h4d		0.6599	1449620_s_at	11515	Adcy9		0.6408	1415918_a_at	21991	Tpi1
0.6592	1449576_at	66235	Eif1ax		0.6536	1428014_at	97122	Hist2h4		0.6587	1446509_at	228608	Smox		0.6398	1434454_at	11515	Adcy9
0.6592	1428495_at	75593	Malsu1		0.6536	1428014_at	319157	Hist1h4f		0.6585	1418288_at	14245	Lpin1		0.6388	1452211_at	103554	Psme4
0.6584	1426819_at	15259	Hipk3		0.6536	1428014_at	326620	Hist1h4b		0.6576	1417016_at	17165	Mapkapk5		0.6383	1433526_at	246293	Klhl8
0.6582	1456057_x_at	68539	Tmem109		0.6536	1428014_at	100041230	Hist1h4m		0.6561	1423617_at	68023	Pdf		0.6373	1428495_at	75593	Malsu1
0.6564	1450017_at	12450	Ccng1		0.6536	1428014_at	319160	Hist1h4k		0.6557	1416921_x_at	11674	Aldoa		0.6364	1427972_at	214498	Cdc73
0.6561	1460464_at	381820	Smim10l1		0.6536	1428014_at	319161	Hist1h4n		0.655	1433464_at	230673	Ipo13		0.6363	1455094_s_at	67128	Ube2g1
0.6553	1456755_at	67095	Trak1		0.6536	1428014_at	320332	Hist4h4		0.6542	1428557_a_at	72085	Osgepl1		0.6363	1421374_a_at	56188	Fxyd1
0.6548	1449999_a_at	12293	Cacna2d1		0.6536	1428014_at	69386	Hist1h4h		0.654	1450661_x_at	18029	Nfic		0.6361	1429783_at	56376	Pdlim5
0.6532	1417080_a_at	26940	Ecsit		0.6536	1428014_at	326619	Hist1h4a		0.653	1428722_at	76722	Ckmt2		0.6361	1435437_at	73251	Setd7
0.6528	1418589_a_at	17349	Mlf1		0.6528	1449218_at	12869	Cox8b		0.6529	1453084_s_at	69700	Col22a1		0.636	1455905_at	72503	2610507B11Rik
0.6526	1439029_at	108682	Gpt2		0.6526	1455007_s_at	108682	Gpt2		0.6522	1418952_at	378431	Txlnb		0.6354	1418952_at	378431	Txlnb
0.6518	1434865_a_at	53413	Exoc7		0.6525	1415998_at	22333	Vdac1		0.6517	1421453_at	59091	Jph2		0.635	1422102_a_at	20851	Stat5b
0.6518	1417016_at	17165	Mapkapk5		0.6516	1433464_at	230673	Ipo13		0.6516	1417080_a_at	26940	Ecsit		0.6349	1421961_a_at	56323	Dnajb5
0.6505	1455434_a_at	16709	Ktn1		0.6507	1439836_at	78910	Asb15		0.6516	1457296_at	214425	Cilp		0.6344	1449078_at	54613	St3gal6
0.6504	1455007_s_at	108682	Gpt2		0.6495	1428495_at	75593	Malsu1		0.6508	1450017_at	12450	Ccng1		0.6342	1433148_at	75108	4930513N20Rik
0.6504	1418439_at	67270	Mrpl42		0.6492	1450661_x_at	18029	Nfic		0.6502	1434117_at	27224	Eloa		0.6338	1450661_x_at	18029	Nfic
0.6504	1438199_at	102032	Smim19		0.6492	1460711_at	78244	Dnajc21		0.6488	1435360_at	270210	Zfp651		0.6337	1417607_at	12862	Cox6a2
0.6501	1439836_at	78910	Asb15		0.6483	1428722_at	76722	Ckmt2		0.6484	1449388_at	21828	Thbs4		0.6333	1435594_at	56298	Atl2
0.65	1421019_at	67851	1700021F05Rik		0.6481	1455434_a_at	16709	Ktn1		0.6481	1433526_at	246293	Klhl8		0.6332	1434117_at	27224	Eloa
0.6498	1427396_a_at	229663	Csde1		0.6479	1457275_at	233335	Synm		0.6471	1418589_a_at	17349	Mlf1		0.6332	1415712_at	360216	Zranb1
0.6496	1457434_s_at	30963	Hacd1		0.6475	1453084_s_at	69700	Col22a1		0.6461	1419220_at	22437	Xirp1		0.6316	1417674_s_at	54214	Golga4
0.6493	1435800_a_at	56449	Ybx3		0.6473	1425861_x_at	12293	Cacna2d1		0.6457	1418063_at	16545	Kera		0.6315	1428722_at	76722	Ckmt2
0.649	1433464_at	230673	Ipo13		0.6463	1426917_s_at	74616	Scrn3		0.6448	1416601_a_at	54720	Rcan1		0.6313	1459557_at
0.6486	1460711_at	78244	Dnajc21		0.6462	1425344_at	67608	Narf		0.6446	1426824_at	103554	Psme4		0.6303	1431084_x_at	66263	1810014B01Rik
0.6482	1416793_at	56298	Atl2		0.6455	1453312_at	74106	Dcaf6		0.6443	1455905_at	72503	2610507B11Rik		0.63	1416526_a_at	57320	Park7
0.647	1447934_at	319801	Tigar		0.645	1428323_at	14571	Gpd2		0.6438	1448131_at	170731	Mfn2		0.629	1433464_at	230673	Ipo13
0.6462	1443219_at				0.6443	1427396_a_at	229663	Csde1		0.6437	1416793_at	56298	Atl2		0.629	1444638_at	22138	Ttn
0.6461	1428722_at	76722	Ckmt2		0.6441	1427520_a_at	17879	Myh1		0.6436	1450471_at	17127	Smad3		0.6276	1424280_at	70380	Mospd1
0.6458	1450661_x_at	18029	Nfic		0.6436	1418952_at	378431	Txlnb		0.6426	1425153_at	17882	Myh2		0.6275	1431890_a_at	70122	Mllt3
0.6437	1457275_at	233335	Synm		0.6432	1432431_s_at	72899	Macrod2		0.6414	1415998_at	22333	Vdac1		0.6263	1417080_a_at	26940	Ecsit
0.6437	1426917_s_at	74616	Scrn3		0.6432	1416175_a_at	22335	Vdac3		0.6412	1424280_at	70380	Mospd1		0.6261	1460147_at	319603	A730009E18Rik
0.6435	1427213_at	18639	Pfkfb1		0.6431	1418439_at	67270	Mrpl42		0.6411	1452211_at	103554	Psme4		0.6254	1423222_at	67252	Cap2
0.6431	1436440_at	78830	Slc25a12		0.6426	1424596_s_at	30937	Lmcd1		0.6407	1431936_a_at	23956	Neu2		0.624	1455645_at	109272	Mybpc1
0.6422	1434341_x_at	66152	Uqcr10		0.6419	1417016_at	17165	Mapkapk5		0.6407	1438199_at	102032	Smim19		0.6231	1453094_at	71375	Foxn3
0.6419	1453312_at	74106	Dcaf6		0.6416	1417080_a_at	26940	Ecsit		0.6396	1418439_at	67270	Mrpl42		0.6215	1449388_at	21828	Thbs4
0.6417	1418952_at	378431	Txlnb		0.6409	1447934_at	319801	Tigar		0.6396	1426998_at	21769	Zfand3		0.6192	1437947_x_at	22333	Vdac1
0.6411	1423617_at	68023	Pdf		0.6402	1432686_at	74575	4833406M21Rik		0.6394	1457275_at	233335	Synm		0.6187	1450017_at	12450	Ccng1
0.6407	1449388_at	21828	Thbs4		0.6398	1423104_at	16367	Irs1		0.6386	1426731_at	13346	Des		0.6186	1434799_x_at	11674	Aldoa
0.6407	1432431_s_at	72899	Macrod2		0.6386	1434117_at	27224	Eloa		0.6386	1442048_at	29864	Rnf11		0.6181	1430085_at	74445	4933412A08Rik
0.6402	1427677_a_at	20679	Sox6		0.638	1416793_at	56298	Atl2		0.6379	1428014_at	97122	Hist2h4		0.617	1416793_at	56298	Atl2
0.6398	1439143_at	328399	A930018M24Rik		0.6367	1442592_at				0.6379	1428014_at	319156	Hist1h4d		0.6161	1437104_at	211673	Arfgef1
0.6387	1425344_at	67608	Narf		0.6363	1423617_at	68023	Pdf		0.6379	1428014_at	326620	Hist1h4b		0.6153	1426998_at	21769	Zfand3
0.6386	1416175_a_at	22335	Vdac3		0.6362	1436613_at	216961	Coro6		0.6379	1428014_at	319157	Hist1h4f		0.6151	1426977_at	74996	Usp47
0.6376	1434117_at	27224	Eloa		0.6362	1435527_at	18029	Nfic		0.6379	1428014_at	100041230	Hist1h4m		0.6147	1425745_a_at	57752	Tacc2
0.6367	1451096_at	226646	Ndufs2		0.6359	1433526_at	246293	Klhl8		0.6379	1428014_at	326619	Hist1h4a		0.6146	1426916_at	74616	Scrn3
0.6363	1426998_at	21769	Zfand3		0.6357	1443219_at				0.6379	1428014_at	319155	Hist1h4c		0.6144	1420058_s_at	76824	Mtfr1l
0.6343	1435527_at	18029	Nfic		0.6347	1435800_a_at	56449	Ybx3		0.6379	1428014_at	319158	Hist1h4i		0.6143	1418288_at	14245	Lpin1
0.634	1432686_at	74575	4833406M21Rik		0.6343	1421453_at	59091	Jph2		0.6379	1428014_at	319159	Hist1h4j		0.6139	1448381_at	28030	Gfm1
0.6337	1424280_at	70380	Mospd1		0.6328	1438199_at	102032	Smim19		0.6379	1428014_at	319160	Hist1h4k		0.6132	1418589_a_at	17349	Mlf1
0.6336	1428557_a_at	72085	Osgepl1		0.6319	1429226_at	69625	2310014F06Rik		0.6372	1432015_a_at	74589	Kbtbd12		0.6125	1434717_at	26554	Cul3
0.6333	1433526_at	246293	Klhl8		0.6312	1427213_at	18639	Pfkfb1		0.6372	1416526_a_at	57320	Park7		0.6121	1437063_at	14154	Fem1a
0.6327	1421453_at	59091	Jph2		0.6312	1426977_at	74996	Usp47		0.636	1416175_a_at	22335	Vdac3		0.6115	1455706_at	20913	Stxbp4
0.6318	1425861_x_at	12293	Cacna2d1		0.6311	1421019_at	67851	1700021F05Rik		0.6357	1427677_a_at	20679	Sox6		0.6115	1425090_s_at	99738	Kcnc4
0.6315	1441937_s_at	68943	Pink1		0.6309	1434341_x_at	66152	Uqcr10		0.6357	1421019_at	67851	1700021F05Rik		0.6107	1443315_at	13405	Dmd
0.6314	1423104_at	16367	Irs1		0.6309	1456057_x_at	68539	Tmem109		0.6356	1435527_at	18029	Nfic		0.6106	1421254_a_at	24053	Sgcg
0.6311	1429300_at	74251	Ankrd9		0.6308	1426998_at	21769	Zfand3		0.6349	1415712_at	360216	Zranb1		0.6105	1419518_at	53857	Tuba8
0.6306	1453084_s_at	69700	Col22a1		0.6304	1427992_a_at	19328	Rab12		0.6346	1439143_at	328399	A930018M24Rik		0.6103	1429141_at	415115	Neurl2
0.6292	1436613_at	216961	Coro6		0.6304	1429819_at	66454	Nmnat1		0.6341	1417522_at	67731	Fbxo32		0.6102	1451478_at	654812	Angptl7
0.6288	1448284_a_at	66377	Ndufc1		0.6303	1427677_a_at	20679	Sox6		0.6334	1426819_at	15259	Hipk3		0.6092	1442592_at
0.6287	1424596_s_at	30937	Lmcd1		0.6302	1441937_s_at	68943	Pink1		0.6334	1444365_at	14605	Tsc22d3		0.6085	1435527_at	18029	Nfic
0.6284	1451422_at	360013	Myo18a		0.6297	1455905_at	72503	2610507B11Rik		0.6334	1455434_a_at	16709	Ktn1		0.608	1417014_at	80888	Hspb8
0.6279	1429819_at	66454	Nmnat1		0.6292	1456255_at	230249	Ecpas		0.633	1426977_at	74996	Usp47		0.6074	1416182_at	57267	Apba3
0.6266	1451504_at	66075	Chchd3		0.6292	1416526_a_at	57320	Park7		0.6308	1434454_at	11515	Adcy9		0.6074	1438199_at	102032	Smim19
0.6261	1417066_at	67426	Coq8a		0.6288	1443475_at				0.6304	1435437_at	73251	Setd7		0.6071	1425020_at	217379	Ubxn2a
0.6258	1425020_at	217379	Ubxn2a		0.6275	1447945_at	17132	Maf		0.6301	1420058_s_at	76824	Mtfr1l		0.6065	1427677_a_at	20679	Sox6
0.6247	1447945_at	17132	Maf		0.6273	1451422_at	360013	Myo18a		0.6291	1451422_at	360013	Myo18a		0.6064	1457275_at	233335	Synm
0.6245	1429226_at	69625	2310014F06Rik		0.6271	1420058_s_at	76824	Mtfr1l		0.6291	1443219_at				0.6063	1457296_at	214425	Cilp
0.6244	1455905_at	72503	2610507B11Rik		0.6262	1428557_a_at	72085	Osgepl1		0.6289	1434341_x_at	66152	Uqcr10		0.6061	1426933_at	108737	Oxsr1
0.6242	1451156_s_at	22359	Vldlr		0.6258	1422103_a_at	20851	Stat5b		0.6288	1457660_x_at	71406	Spaar		0.6059	1425331_at	20402	Zfp106
0.6239	1427992_a_at	19328	Rab12		0.6255	1451096_at	226646	Ndufs2		0.6288	1424480_s_at	11652	Akt2		0.6053	1423107_at	22210	Ube2b
0.6232	1419484_a_at	14467	Nipsnap2		0.6244	1449996_a_at	59069	Tpm3		0.6284	1425020_at	217379	Ubxn2a		0.6053	1451422_at	360013	Myo18a
0.623	1443475_at				0.6233	1435360_at	270210	Zfp651		0.6279	1422795_at	26554	Cul3		0.6053	1455060_at	27041	G3bp1
0.6222	1426977_at	74996	Usp47		0.623	1425020_at	217379	Ubxn2a		0.6277	1442592_at				0.6052	1416175_a_at	22335	Vdac3
0.6218	1451890_at	16553	Kif13a		0.6228	1448284_a_at	66377	Ndufc1		0.6277	1421961_a_at	56323	Dnajb5		0.6043	1421019_at	67851	1700021F05Rik
0.6214	1445562_at				0.6226	1429598_at	74183	Perm1		0.6275	1427396_a_at	229663	Csde1		0.6043	1429213_at	76947	Ndufaf6
0.621	1416601_a_at	54720	Rcan1		0.6221	1448553_at	140781	Myh7		0.6273	1431890_a_at	70122	Mllt3		0.6036	1418439_at	67270	Mrpl42
0.6199	1426516_a_at	14245	Lpin1		0.6221	1416601_a_at	54720	Rcan1		0.6273	1449218_at	12869	Cox8b		0.6028	1451863_at	217369	Uts2r
0.6196	1426824_at	103554	Psme4		0.622	1451156_s_at	22359	Vldlr		0.6272	1453094_at	71375	Foxn3		0.6026	1427445_a_at	22138	Ttn
0.6191	1420058_s_at	76824	Mtfr1l		0.6219	1416182_at	57267	Apba3		0.6272	1428323_at	14571	Gpd2		0.6021	1436378_at	71268	Lrrfip2
0.6185	1456255_at	230249	Ecpas		0.6216	1424280_at	70380	Mospd1		0.6269	1455702_at	320808	Dcaf5		0.6004	1435177_a_at	59008	Anapc5
0.6185	1416526_a_at	57320	Park7		0.6207	1452100_at	67181	Ctdnep1		0.6263	1417014_at	80888	Hspb8		0.5998	1425332_at	20402	Zfp106
0.6184	1449996_a_at	59069	Tpm3		0.6199	1449178_at	53318	Pdlim3		0.625	1451890_at	16553	Kif13a		0.5992	1451890_at	16553	Kif13a
0.618	1417008_at	12908	Crat		0.6198	1429300_at	74251	Ankrd9		0.6239	1416182_at	57267	Apba3		0.5991	1427177_at	17281	Fyco1
0.6179	1452211_at	103554	Psme4		0.6197	1449073_at	68794	Flnc		0.6224	1441937_s_at	68943	Pink1		0.5991	1452100_at	67181	Ctdnep1
0.6177	1416285_at	66377	Ndufc1		0.6184	1417014_at	80888	Hspb8		0.6222	1435800_a_at	56449	Ybx3		0.5977	1456544_at	52076	Tmem38b
0.6173	1416485_at	53600	Timm23		0.6175	1436038_a_at	56176	Pigp		0.6218	1419890_at				0.5976	1417438_at	105014	Rdh14
0.6169	1449178_at	53318	Pdlim3		0.6174	1451890_at	16553	Kif13a		0.6218	1431084_x_at	66263	1810014B01Rik		0.5971	1436185_at	230249	Ecpas
0.6166	1426464_at	217166	Nr1d1		0.6173	1452211_at	103554	Psme4		0.6216	1452100_at	67181	Ctdnep1		0.5963	1456614_at	71238	Sdhaf3
0.6164	1429598_at	74183	Perm1		0.6169	1449620_s_at	11515	Adcy9		0.6202	1425861_x_at	12293	Cacna2d1		0.5954	1415998_at	22333	Vdac1
0.6162	1417014_at	80888	Hspb8		0.6167	1450471_at	17127	Smad3		0.6198	1417438_at	105014	Rdh14		0.595	1415688_at	67128	Ube2g1
0.616	1442048_at	29864	Rnf11		0.6165	1417438_at	105014	Rdh14		0.6195	1436613_at	216961	Coro6		0.595	1439143_at	328399	A930018M24Rik
0.6158	1453094_at	71375	Foxn3		0.6157	1426824_at	103554	Psme4		0.6194	1435594_at	56298	Atl2		0.5949	1428199_at	75894	Adal
0.6157	1415712_at	360216	Zranb1		0.6132	1451504_at	66075	Chchd3		0.619	1435177_a_at	59008	Anapc5		0.5947	1436891_at	14479	Usp15
0.6155	1417438_at	105014	Rdh14		0.613	1448154_at	29811	Ndrg2		0.6188	1455060_at	27041	G3bp1		0.5945	1425677_a_at	11733	Ank1
0.6144	1435177_a_at	59008	Anapc5		0.6108	1434610_at	18810	Plec		0.6176	1429141_at	415115	Neurl2		0.5938	1454921_at	228715	Smim26
0.6141	1437008_x_at	68539	Tmem109		0.6098	1426516_a_at	14245	Lpin1		0.6164	1434717_at	26554	Cul3		0.5936	1448131_at	170731	Mfn2
0.6138	1452100_at	67181	Ctdnep1		0.6096	1435177_a_at	59008	Anapc5		0.6161	1455703_at	11652	Akt2		0.5914	1434341_x_at	66152	Uqcr10
0.6135	1415688_at	67128	Ube2g1		0.6096	1455060_at	27041	G3bp1		0.616	1415688_at	67128	Ube2g1		0.5904	1436038_a_at	56176	Pigp
0.6131	1449620_s_at	11515	Adcy9		0.6086	1460635_at	66587	Fastk		0.6146	1425779_a_at	21380	Tbx1		0.5901	1427098_at	107568	Wwp1
0.6124	1416182_at	57267	Apba3		0.6081	1442048_at	29864	Rnf11		0.614	1436038_a_at	56176	Pigp		0.5896	1439127_at	230249	Ecpas
0.6116	1448154_at	29811	Ndrg2		0.6079	1415712_at	360216	Zranb1		0.6133	1447823_x_at	29857	Mapk12		0.5895	1455434_a_at	16709	Ktn1
0.6112	1422103_a_at	20851	Stat5b		0.6078	1419484_a_at	14467	Nipsnap2		0.6133	1423222_at	67252	Cap2		0.5892	1455210_at	387609	Zhx2
0.611	1435360_at	270210	Zfp651		0.6077	1447724_x_at	403187	Opa3		0.6131	1451504_at	66075	Chchd3		0.5888	1415927_at	11464	Actc1
0.6109	1436038_a_at	56176	Pigp		0.6074	1452646_at	68728	Trp53inp2		0.6124	1451096_at	226646	Ndufs2		0.5888	1443219_at
0.6103	1434610_at	18810	Plec		0.607	1435358_at	103841	Cuedc1		0.6123	1443315_at	13405	Dmd		0.5885	1428014_at	97122	Hist2h4
0.6096	1448553_at	140781	Myh7		0.6068	1416485_at	53600	Timm23		0.6117	1436891_at	14479	Usp15		0.5885	1428014_at	319156	Hist1h4d
0.6094	1424746_at	16562	Kif1c		0.6068	1435437_at	73251	Setd7		0.6112	1426916_at	74616	Scrn3		0.5885	1428014_at	326620	Hist1h4b
0.6093	1451312_at	75406	Ndufs7		0.6064	1431890_a_at	70122	Mllt3		0.6103	1460539_at	71018	4933404K13Rik		0.5885	1428014_at	319157	Hist1h4f
0.6091	1449073_at	68794	Flnc		0.6063	1436891_at	14479	Usp15		0.6103	1425965_at	22190	Ubc		0.5885	1428014_at	100041230	Hist1h4m
0.609	1450471_at	17127	Smad3		0.6059	1428293_at	69556	Bod1		0.6089	1416485_at	53600	Timm23		0.5885	1428014_at	319155	Hist1h4c
0.6082	1452646_at	68728	Trp53inp2		0.6056	1417877_at	67484	Eepd1		0.6082	1440555_at	52187	Rragd		0.5885	1428014_at	319158	Hist1h4i
0.6082	1442592_at				0.6055	1429141_at	415115	Neurl2		0.607	1435178_x_at	59008	Anapc5		0.5885	1428014_at	319159	Hist1h4j
0.6077	1435339_at	233107	Kctd15		0.6052	1415688_at	67128	Ube2g1		0.6069	1429598_at	74183	Perm1		0.5885	1428014_at	326619	Hist1h4a
0.6071	1455069_x_at	11739	Slc25a4		0.6041	1453094_at	71375	Foxn3		0.6068	1447891_at				0.5885	1428014_at	319160	Hist1h4k
0.6063	1452915_at	19087	Prkar2a		0.604	1434717_at	26554	Cul3		0.6061	1460635_at	66587	Fastk		0.5866	1416921_x_at	11674	Aldoa
0.6061	1460635_at	66587	Fastk		0.6038	1417066_at	67426	Coq8a		0.6059	1448284_a_at	66377	Ndufc1		0.5864	1450436_s_at	56323	Dnajb5
0.6044	1424313_a_at	75406	Ndufs7		0.6037	1417008_at	12908	Crat		0.6054	1452915_at	19087	Prkar2a		0.5862	1441937_s_at	68943	Pink1
0.604	1455060_at	27041	G3bp1		0.6036	1435178_x_at	59008	Anapc5		0.6047	1454921_at	228715	Smim26		0.5858	1427868_x_at	17879	Myh1
0.6039	1435178_x_at	59008	Anapc5		0.6036	1455069_x_at	11739	Slc25a4		0.6044	1427213_at	18639	Pfkfb1		0.5848	1435178_x_at	59008	Anapc5
0.602	1422501_s_at	67834	Idh3a		0.6036	1439708_at	242702	Myom3		0.6041	1447724_x_at	403187	Opa3		0.5836	1436219_at	108654	Fam210a
0.6011	1419737_a_at	16828	Ldha		0.6032	1416285_at	66377	Ndufc1		0.6041	1419518_at	53857	Tuba8		0.5833	1453735_at	70591	5730455P16Rik
0.6009	1416567_s_at	67126	Atp5e		0.6005	1452915_at	19087	Prkar2a		0.6038	1422108_at	140491	Ppp1r3a		0.5825	1447724_x_at	403187	Opa3
0.6004	1415678_at	19042	Ppm1a		0.6004	1424746_at	16562	Kif1c		0.6035	1423104_at	16367	Irs1		0.5823	1426731_at	13346	Des
0.6002	1435437_at	73251	Setd7		0.6002	1451312_at	75406	Ndufs7		0.6008	1419484_a_at	14467	Nipsnap2		0.5813	1452915_at	19087	Prkar2a
0.5995	1417877_at	67484	Eepd1		0.6	1419606_a_at	21955	Tnnt1		0.6005	1427098_at	107568	Wwp1		0.5807	1458975_at
0.5994	1438317_a_at	13804	Endog		0.5987	1418063_at	16545	Kera		0.6001	1424746_at	16562	Kif1c		0.5803	1444341_at	109272	Mybpc1
0.5992	1428293_at	69556	Bod1		0.5984	1415678_at	19042	Ppm1a		0.5998	1436187_at	68841	Lppos		0.5798	1436332_at	243912	Hspb6
0.5989	1421961_a_at	56323	Dnajb5		0.5977	1432015_a_at	74589	Kbtbd12		0.5994	1425677_a_at	11733	Ank1		0.5797	1436254_at	67921	Ube2f
0.5987	1447724_x_at	403187	Opa3		0.5973	1438186_at				0.5991	1445303_at				0.5789	1416485_at	53600	Timm23
0.5987	1435358_at	103841	Cuedc1		0.5973	1421961_a_at	56323	Dnajb5		0.599	1435339_at	233107	Kctd15		0.5785	1436613_at	216961	Coro6
0.5982	1434454_at	11515	Adcy9		0.5972	1424313_a_at	75406	Ndufs7		0.5984	1452646_at	68728	Trp53inp2		0.578	1460635_at	66587	Fastk
0.5977	1436891_at	14479	Usp15		0.5963	1453029_s_at	68795	Ubr3		0.5984	1427520_a_at	17879	Myh1		0.5778	1451504_at	66075	Chchd3
0.597	1431890_a_at	70122	Mllt3		0.5962	1434454_at	11515	Adcy9		0.598	1453029_s_at	68795	Ubr3		0.5777	1426819_at	15259	Hipk3
0.5967	1434340_at	66152	Uqcr10		0.5958	1436187_at	68841	Lppos		0.5974	1422501_s_at	67834	Idh3a		0.5773	1435339_at	233107	Kctd15
0.5961	1436187_at	68841	Lppos		0.5944	1449997_at	59069	Tpm3		0.5971	1455210_at	387609	Zhx2		0.577	1427396_a_at	229663	Csde1
0.5954	1438186_at				0.5943	1426464_at	217166	Nr1d1		0.5968	1428293_at	69556	Bod1		0.5767	1458624_at	666794	Rbm24
0.595	1434717_at	26554	Cul3		0.5936	1446509_at	228608	Smox		0.5966	1436185_at	230249	Ecpas		0.5762	1428536_at	66733	Kcng4
0.5948	1453029_s_at	68795	Ubr3		0.5936	1419737_a_at	16828	Ldha		0.5961	1426516_a_at	14245	Lpin1		0.576	1453029_s_at	68795	Ubr3
0.5947	1429141_at	415115	Neurl2		0.5933	1454921_at	228715	Smim26		0.595	1426933_at	108737	Oxsr1		0.576	1419743_s_at	59035	Carm1
0.5943	1432015_a_at	74589	Kbtbd12		0.5923	1422795_at	26554	Cul3		0.5947	1456614_at	71238	Sdhaf3		0.5755	1436187_at	68841	Lppos
0.5941	1436344_at	207781	C2cd2		0.5921	1431084_x_at	66263	1810014B01Rik		0.5946	1442769_at	109272	Mybpc1		0.5748	1436344_at	207781	C2cd2
0.5933	1415768_a_at	67615	Ube2r2		0.5918	1443315_at	13405	Dmd		0.5946	1449178_at	53318	Pdlim3		0.5745	1417701_at	76142	Ppp1r14c
0.5931	1457337_at	104103	Airn		0.5914	1437273_at	330723	Htra4		0.5944	1436219_at	108654	Fam210a		0.5741	1446339_at
0.593	1419606_a_at	21955	Tnnt1		0.5913	1415768_a_at	67615	Ube2r2		0.5943	1423454_a_at	20360	Sema6c		0.574	1422501_s_at	67834	Idh3a
0.5929	1418067_at	12632	Cfl2		0.5909	1417701_at	76142	Ppp1r14c		0.5943	1448381_at	28030	Gfm1		0.5739	1446648_at
0.5922	1439708_at	242702	Myom3		0.5902	1416567_s_at	67126	Atp5e		0.5942	1415678_at	19042	Ppm1a		0.5736	1417375_at	22145	Tuba4a
0.5908	1443315_at	13405	Dmd		0.5895	1451891_a_at	26903	Dysf		0.5941	1417701_at	76142	Ppp1r14c		0.5736	1441171_at	381148	Prob1
0.5895	1429259_a_at	544717	1190007I07Rik		0.5893	1426916_at	74616	Scrn3		0.5933	1456057_x_at	68539	Tmem109		0.5728	1435800_a_at	56449	Ybx3
0.5895	1429259_a_at	66263	1810014B01Rik		0.5888	1418067_at	12632	Cfl2		0.5925	1450436_s_at	56323	Dnajb5		0.5726	1425861_x_at	12293	Cacna2d1
0.5895	1422795_at	26554	Cul3		0.5883	1455224_at	72713	Angptl1		0.5922	1460147_at	319603	A730009E18Rik		0.5706	1456194_a_at	57320	Park7
0.5894	1454921_at	228715	Smim26		0.5882	1451410_a_at	114570	Crip3		0.5921	1424313_a_at	75406	Ndufs7		0.5699	1454637_at	246293	Klhl8
0.5894	1431084_x_at	66263	1810014B01Rik		0.5871	1437008_x_at	68539	Tmem109		0.5919	1457337_at	104103	Airn		0.5692	1457337_at	104103	Airn
0.5883	1417701_at	76142	Ppp1r14c		0.587	1435594_at	56298	Atl2		0.5919	1439127_at	230249	Ecpas		0.5688	1428293_at	69556	Bod1
0.5875	1449997_at	59069	Tpm3		0.5868	1422501_s_at	67834	Idh3a		0.5919	1454145_at	18779	Pla2r1		0.5678	1424746_at	16562	Kif1c
0.5873	1451891_a_at	26903	Dysf		0.5864	1427098_at	107568	Wwp1		0.5914	1427972_at	214498	Cdc73		0.5677	1429598_at	74183	Perm1
0.5862	1451148_at	68943	Pink1		0.5862	1423222_at	67252	Cap2		0.591	1434610_at	18810	Plec		0.5671	1446634_at	330479	D830036C21Rik
0.5856	1427098_at	107568	Wwp1		0.5862	1451148_at	68943	Pink1		0.5901	1429213_at	76947	Ndufaf6		0.5669	1428878_a_at	71795	Pitpnc1
0.5849	1426916_at	74616	Scrn3		0.5861	1429650_at	74178	Stk40		0.5893	1451156_s_at	22359	Vldlr		0.5666	1428410_at	72117	Naa50
0.5844	1436219_at	108654	Fam210a		0.5857	1425677_a_at	11733	Ank1		0.5893	1425090_s_at	99738	Kcnc4		0.5666	1453592_at	109245	Lrrc39
0.5841	1429650_at	74178	Stk40		0.5848	1434340_at	66152	Uqcr10		0.5891	1436344_at	207781	C2cd2		0.5659	1440007_at	100048911	D930003E18Rik
0.5822	1418814_s_at	66414	Ndufa12		0.5833	1439127_at	230249	Ecpas		0.5885	1453735_at	70591	5730455P16Rik		0.5657	1428558_at	72085	Osgepl1
0.5818	1446509_at	228608	Smox		0.5826	1433643_at	12293	Cacna2d1		0.5885	1438317_a_at	13804	Endog		0.5647	1430525_at	69517	2310001K24Rik
0.5818	1435594_at	56298	Atl2		0.5826	1435339_at	233107	Kctd15		0.5883	1451312_at	75406	Ndufs7		0.5647	1428323_at	14571	Gpd2
0.581	1427068_x_at	66771	Gid4		0.5822	1429259_a_at	544717	1190007I07Rik		0.587	1458624_at	666794	Rbm24		0.5645	1436531_at	56307	Metap2
0.5802	1451410_a_at	114570	Crip3		0.5822	1429259_a_at	66263	1810014B01Rik		0.5856	1445562_at				0.5643	1460343_at	18011	Neurl1a
0.5801	1455224_at	72713	Angptl1		0.5818	1455210_at	387609	Zhx2		0.5853	1434340_at	66152	Uqcr10		0.5639	1451096_at	226646	Ndufs2
0.58	1419890_at				0.5808	1458624_at	666794	Rbm24		0.585	1455069_x_at	11739	Slc25a4		0.5635	1415678_at	19042	Ppm1a
0.5794	1418063_at	16545	Kera		0.5805	1450436_s_at	56323	Dnajb5		0.5843	1417008_at	12908	Crat		0.5633	1453904_at	75172	Ccdc146
0.5791	1429615_at	109910	Zfp91		0.5803	1445562_at				0.5842	1428199_at	75894	Adal		0.5618	1452646_at	68728	Trp53inp2
0.5789	1426689_s_at	66945	Sdha		0.5791	1457337_at	104103	Airn		0.5835	1417877_at	67484	Eepd1		0.5609	1417273_at	27273	Pdk4
0.5786	1432016_a_at	67834	Idh3a		0.5772	1438317_a_at	13804	Endog		0.5832	1416285_at	66377	Ndufc1		0.5609	1438317_a_at	13804	Endog
0.5777	1423222_at	67252	Cap2		0.5769	1419668_at	24051	Sgcb		0.5826	1435358_at	103841	Cuedc1		0.5607	1456102_a_at	75717	Cul5
0.5776	1425677_a_at	11733	Ank1		0.5768	1419518_at	53857	Tuba8		0.5818	1429650_at	74178	Stk40		0.5602	1416436_a_at	56046	Uqcc1
0.5773	1455210_at	387609	Zhx2		0.575	1444365_at	14605	Tsc22d3		0.5798	1426464_at	217166	Nr1d1		0.5591	1451716_at	16658	Mafb
0.5764	1435157_at	320191	Hook3		0.5739	1453735_at	70591	5730455P16Rik		0.5795	1453592_at	109245	Lrrc39		0.5589	1455680_at	319878	9630025H16Rik
0.5762	1456614_at	71238	Sdhaf3		0.5739	1455702_at	320808	Dcaf5		0.5794	1419145_at	68678	Smtnl1		0.5589	1455680_at	16649	Kpna4
0.5758	1416436_a_at	56046	Uqcc1		0.5725	1418814_s_at	66414	Ndufa12		0.5792	1451891_a_at	26903	Dysf		0.5586	1429615_at	109910	Zfp91
0.5757	1419518_at	53857	Tuba8		0.5721	1458022_at	320949	D830039M14Rik		0.579	1436378_at	71268	Lrrfip2		0.5584	1448284_a_at	66377	Ndufc1
0.5754	1422500_at	67834	Idh3a		0.5717	1428783_at	19087	Prkar2a		0.5787	1429615_at	109910	Zfp91		0.558	1442581_at	16706	Ksr1
0.5747	1419668_at	24051	Sgcb		0.5711	1436219_at	108654	Fam210a		0.5784	1451478_at	654812	Angptl7		0.5577	1429862_at	329502	Pla2g4e
0.574	1460539_at	71018	4933404K13Rik		0.5709	1450813_a_at	21952	Tnni1		0.5781	1430085_at	74445	4933412A08Rik		0.5572	1425773_s_at	66454	Nmnat1
0.574	1425965_at	22190	Ubc		0.5704	1427068_x_at	66771	Gid4		0.5776	1416436_a_at	56046	Uqcc1		0.557	1424313_a_at	75406	Ndufs7
0.5714	1436185_at	230249	Ecpas		0.5703	1454637_at	246293	Klhl8		0.5775	1437104_at	211673	Arfgef1		0.5568	1444085_at	71365	Pdss2
0.5714	1428783_at	19087	Prkar2a		0.5693	1429615_at	109910	Zfp91		0.5773	1418814_s_at	66414	Ndufa12		0.5565	1449218_at	12869	Cox8b
0.5712	1416906_at	59008	Anapc5		0.5689	1436185_at	230249	Ecpas		0.5772	1448154_at	29811	Ndrg2		0.5561	1419484_a_at	14467	Nipsnap2
0.5711	1432562_at	68469	Sox6os		0.5688	1426689_s_at	66945	Sdha		0.5762	1454637_at	246293	Klhl8		0.5561	1425984_at	53867	Col5a3
0.5705	1450436_s_at	56323	Dnajb5		0.5683	1455703_at	11652	Akt2		0.576	1429259_a_at	544717	1190007I07Rik		0.5547	1419421_at	11733	Ank1
0.5696	1453592_at	109245	Lrrc39		0.5678	1453592_at	109245	Lrrc39		0.576	1429259_a_at	66263	1810014B01Rik		0.5543	1433190_at	71252	4933433N18Rik
0.5695	1453735_at	70591	5730455P16Rik		0.5667	1416906_at	59008	Anapc5		0.575	1422103_a_at	20851	Stat5b		0.554	1430286_s_at	76142	Ppp1r14c
0.5691	1428076_s_at	100041273	Ndufb4c		0.5662	1457660_x_at	71406	Spaar		0.572	1456194_a_at	57320	Park7		0.554	1430286_s_at	100043766	Gm14057
0.5691	1428076_s_at	100042503	Ndufb4b		0.5662	1456614_at	71238	Sdhaf3		0.5715	1434720_at	268469	Zfp652		0.554	1453415_at
0.5691	1428076_s_at	68194	Ndufb4		0.5656	1426933_at	108737	Oxsr1		0.5708	1428558_at	72085	Osgepl1		0.5539	1424480_s_at	11652	Akt2
0.569	1437273_at	330723	Htra4		0.5651	1435157_at	320191	Hook3		0.5705	1422500_at	67834	Idh3a		0.5538	1448672_a_at	77038	Arfgap2
0.5687	1433643_at	12293	Cacna2d1		0.5645	1435397_at	235132	Zbtb44		0.57	1451148_at	68943	Pink1		0.5537	1451048_at	56307	Metap2
0.5684	1434720_at	268469	Zfp652		0.5636	1416436_a_at	56046	Uqcc1		0.5697	1436254_at	67921	Ube2f		0.5533	1417522_at	67731	Fbxo32
0.5678	1458624_at	666794	Rbm24		0.5627	1456194_a_at	57320	Park7		0.5684	1419737_a_at	16828	Ldha		0.5528	1438217_at	268859	Rbfox1
0.5669	1448337_at	56046	Uqcc1		0.5615	1423266_at	66469	Fam213b		0.5683	1419668_at	24051	Sgcb		0.5528	1429650_at	74178	Stk40
0.5665	1436992_x_at	22333	Vdac1		0.5607	1419954_s_at	21769	Zfand3		0.5682	1419954_s_at	21769	Zfand3		0.5519	1434340_at	66152	Uqcr10
0.5659	1424541_at	70397	Tmem70		0.5606	1436992_x_at	22333	Vdac1		0.5672	1427068_x_at	66771	Gid4		0.5511	1453116_at	71131	Zfp689
0.5658	1450813_a_at	21952	Tnni1		0.559	1448381_at	28030	Gfm1		0.5669	1458022_at	320949	D830039M14Rik		0.551	1419954_s_at	21769	Zfand3
0.5653	1417456_at	14712	Gnpat		0.5585	1418011_a_at	54673	Sh3glb1		0.5654	1430286_s_at	76142	Ppp1r14c		0.5509	1435828_at	17132	Maf
0.5645	1425779_a_at	21380	Tbx1		0.5574	1422500_at	67834	Idh3a		0.5654	1430286_s_at	100043766	Gm14057		0.5501	1434720_at	268469	Zfp652
0.564	1455702_at	320808	Dcaf5		0.5573	1428076_s_at	100042503	Ndufb4b		0.5651	1428783_at	19087	Prkar2a		0.5497	1418814_s_at	66414	Ndufa12
0.5637	1437192_x_at	22333	Vdac1		0.5573	1428076_s_at	100041273	Ndufb4c		0.5646	1446339_at				0.5497	1439285_at	108837	Ibtk
0.5637	1455703_at	11652	Akt2		0.5573	1428076_s_at	68194	Ndufb4		0.5632	1433643_at	12293	Cacna2d1		0.5496	1422500_at	67834	Idh3a
0.5633	1418011_a_at	54673	Sh3glb1		0.5571	1430286_s_at	76142	Ppp1r14c		0.5628	1415768_a_at	67615	Ube2r2		0.5492	1438385_s_at	108682	Gpt2
0.5617	1450016_at	12450	Ccng1		0.5571	1430286_s_at	100043766	Gm14057		0.5621	1441171_at	381148	Prob1		0.5491	1427014_at	229541	Dennd4b
0.5614	1435397_at	235132	Zbtb44		0.5567	1436344_at	207781	C2cd2		0.5618	1448672_a_at	77038	Arfgap2		0.5479	1434565_at	68755	Cgrrf1
0.5613	1424562_a_at	11739	Slc25a4		0.5563	1424562_a_at	11739	Slc25a4		0.5615	1416906_at	59008	Anapc5		0.5476	1458022_at	320949	D830039M14Rik
0.5613	1423737_at	68349	Ndufs3		0.5562	1432016_a_at	67834	Idh3a		0.5614	1435397_at	235132	Zbtb44		0.5476	1434138_at	229589	Prune1
0.5609	1429213_at	76947	Ndufaf6		0.555	1450016_at	12450	Ccng1		0.5614	1416567_s_at	67126	Atp5e		0.5472	1426212_s_at	234371	Tmem161a
0.5604	1439127_at	230249	Ecpas		0.5541	1437192_x_at	22333	Vdac1		0.5608	1455706_at	20913	Stxbp4		0.5469	1434879_at	216150	Cdc34
0.5601	1426933_at	108737	Oxsr1		0.5541	1420827_a_at	12450	Ccng1		0.5602	1423266_at	66469	Fam213b		0.5465	1426516_a_at	14245	Lpin1
0.5595	1423266_at	66469	Fam213b		0.5536	1419835_s_at	18810	Plec		0.5601	1449073_at	68794	Flnc		0.5459	1447462_at
0.5595	1428558_at	72085	Osgepl1		0.5533	1447823_x_at	29857	Mapk12		0.5594	1417066_at	67426	Coq8a		0.5455	1417389_at	14733	Gpc1
0.5589	1419954_s_at	21769	Zfand3		0.5529	1419890_at				0.559	1437063_at	14154	Fem1a		0.5448	1428745_a_at	69487	Ndufaf5
0.5577	1422484_at	13063	Cycs		0.5527	1425090_s_at	99738	Kcnc4		0.5588	1426689_s_at	66945	Sdha		0.5444	1454549_at	72861	2900005I04Rik
0.5565	1417265_s_at	52064	Coq5		0.5524	1436254_at	67921	Ube2f		0.5584	1434138_at	229589	Prune1		0.5443	1451891_a_at	26903	Dysf
0.5562	1435269_at	68043	Eef1akmt1		0.552	1429213_at	76947	Ndufaf6		0.5567	1419743_s_at	59035	Carm1		0.5441	1434610_at	18810	Plec
0.5555	1454637_at	246293	Klhl8		0.5519	1425779_a_at	21380	Tbx1		0.5559	1415927_at	11464	Actc1		0.5433	1423104_at	16367	Irs1
0.5555	1433970_at	78653	Bola3		0.5514	1428199_at	75894	Adal		0.5549	1437008_x_at	68539	Tmem109		0.5432	1449178_at	53318	Pdlim3
0.5555	1419835_s_at	18810	Plec		0.5512	1426212_s_at	234371	Tmem161a		0.5549	1448337_at	56046	Uqcc1		0.5425	1451312_at	75406	Ndufs7
0.5555	1451665_a_at	11782	Ap4s1		0.5512	1448337_at	56046	Uqcc1		0.5548	1437192_x_at	22333	Vdac1		0.542	1419621_at	56642	Ankrd2
0.5549	1416938_at	66121	Chchd1		0.5507	1434138_at	229589	Prune1		0.5548	1453623_a_at	19358	Rad23a		0.5416	1423266_at	66469	Fam213b
0.5546	1456090_at	27402	Pdhx		0.5504	1422108_at	140491	Ppp1r3a		0.5548	1426212_s_at	234371	Tmem161a		0.5413	1449503_at	16646	Kpna1
0.5533	1416849_at	52637	Cisd1		0.5502	1416938_at	66121	Chchd1		0.5546	1460343_at	18011	Neurl1a		0.5393	1429259_a_at	544717	1190007I07Rik
0.5532	1440555_at	52187	Rragd		0.5501	1460147_at	319603	A730009E18Rik		0.5542	1434565_at	68755	Cgrrf1		0.5393	1429259_a_at	66263	1810014B01Rik
0.5525	1448381_at	28030	Gfm1		0.5496	1428521_at	69876	Thap3		0.5542	1425773_s_at	66454	Nmnat1		0.5392	1427213_at	18639	Pfkfb1
0.5525	1430286_s_at	76142	Ppp1r14c		0.5496	1440555_at	52187	Rragd		0.554	1436992_x_at	22333	Vdac1		0.5379	1417877_at	67484	Eepd1
0.5525	1430286_s_at	100043766	Gm14057		0.5495	1453623_a_at	19358	Rad23a		0.5539	1450016_at	12450	Ccng1		0.5377	1450238_at	14538	Gcnt2
0.5523	1423711_at	69702	Ndufaf1		0.5492	1434897_a_at	11739	Slc25a4		0.5539	1429862_at	329502	Pla2g4e		0.5377	1423121_at	15925	Ide
0.5522	1447823_x_at	29857	Mapk12		0.5491	1428788_at	67078	Pgp		0.5538	1428788_at	67078	Pgp		0.5375	1419220_at	22437	Xirp1
0.5514	1453623_a_at	19358	Rad23a		0.5481	1448672_a_at	77038	Arfgap2		0.5537	1417265_s_at	52064	Coq5		0.5372	1419668_at	24051	Sgcb
0.5503	1416834_x_at	68198	Ndufb2		0.5477	1417456_at	14712	Gnpat		0.5535	1444085_at	71365	Pdss2		0.537	1455069_x_at	11739	Slc25a4
0.5503	1428199_at	75894	Adal		0.5469	1443632_at	380698	Obscn		0.5532	1440007_at	100048911	D930003E18Rik		0.5366	1421962_at	56323	Dnajb5
0.5499	1456194_a_at	57320	Park7		0.5465	1428558_at	72085	Osgepl1		0.553	1435157_at	320191	Hook3		0.5359	1429062_at	16558	Kif16b
0.5482	1439096_at	70503	Ddo		0.5459	1421134_at	11839	Areg		0.5529	1451863_at	217369	Uts2r		0.5355	1460678_at	69554	Klhdc2
0.5481	1428521_at	69876	Thap3		0.5455	1434720_at	268469	Zfp652		0.5527	1428745_a_at	69487	Ndufaf5		0.5353	1453623_a_at	19358	Rad23a
0.548	1422627_a_at	59030	Mkks		0.5454	1424541_at	70397	Tmem70		0.5523	1423121_at	15925	Ide		0.5347	1435358_at	103841	Cuedc1
0.5479	1420827_a_at	12450	Ccng1		0.5453	1433970_at	78653	Bola3		0.5519	1417389_at	14733	Gpc1		0.5342	1450607_s_at	171530	Ucn2
0.5473	1434897_a_at	11739	Slc25a4		0.5453	1451665_a_at	11782	Ap4s1		0.5515	1427014_at	229541	Dennd4b		0.5342	1428788_at	67078	Pgp
0.5472	1449434_at	12350	Car3		0.5453	1423737_at	68349	Ndufs3		0.5514	1434879_at	216150	Cdc34		0.534	1445888_x_at	235587	Parp3
0.5467	1423121_at	15925	Ide		0.5452	1422484_at	13063	Cycs		0.5512	1455680_at	319878	9630025H16Rik		0.5338	1421768_a_at	26556	Homer1
0.5461	1437164_x_at	28080	Atp5o		0.5451	1417265_s_at	52064	Coq5		0.5512	1455680_at	16649	Kpna4		0.5335	1429084_at	22344	Vezf1
0.546	1451650_at	70503	Ddo		0.5444	1446339_at				0.551	1434897_a_at	11739	Slc25a4		0.5334	1435397_at	235132	Zbtb44
0.546	1448672_a_at	77038	Arfgap2		0.5443	1450375_at	19197	Pspn		0.551	1430525_at	69517	2310001K24Rik		0.5331	1445562_at
0.5455	1434138_at	229589	Prune1		0.5441	1422627_a_at	59030	Mkks		0.5493	1420827_a_at	12450	Ccng1		0.533	1428783_at	19087	Prkar2a
0.5445	1428788_at	67078	Pgp		0.544	1436378_at	71268	Lrrfip2		0.5489	1424596_s_at	30937	Lmcd1		0.5328	1434897_a_at	11739	Slc25a4
0.5443	1425090_s_at	99738	Kcnc4		0.5429	1427097_at	107568	Wwp1		0.5489	1453904_at	75172	Ccdc146		0.5306	1451093_at	66420	Polr2e
0.5441	1444365_at	14605	Tsc22d3		0.5426	1423454_a_at	20360	Sema6c		0.5487	1419835_s_at	18810	Plec		0.5305	1416600_a_at	54720	Rcan1
0.5439	1416337_at	67530	Uqcrb		0.5424	1431869_at	70537	5730419F03Rik		0.5482	1416938_at	66121	Chchd1		0.5305	1453464_at	78717	D530014G21Rik
0.5426	1427097_at	107568	Wwp1		0.5422	1460344_at	229534	Pbxip1		0.5479	1428878_a_at	71795	Pitpnc1		0.5303	1417265_s_at	52064	Coq5
0.5418	1458022_at	320949	D830039M14Rik		0.5416	1416849_at	52637	Cisd1		0.5478	1424541_at	70397	Tmem70		0.5288	1420827_a_at	12450	Ccng1
0.5412	1428745_a_at	69487	Ndufaf5		0.5413	1417389_at	14733	Gpc1		0.5476	1428410_at	72117	Naa50		0.5283	1427097_at	107568	Wwp1
0.5406	1460344_at	229534	Pbxip1		0.5412	1425965_at	22190	Ubc		0.5475	1427097_at	107568	Wwp1		0.528	1451148_at	68943	Pink1
0.5403	1443632_at	380698	Obscn		0.5412	1460539_at	71018	4933404K13Rik		0.5469	1418067_at	12632	Cfl2		0.5278	1427068_x_at	66771	Gid4
0.5391	1415756_a_at	20615	Snapin		0.5412	1432562_at	68469	Sox6os		0.5463	1436531_at	56307	Metap2		0.5275	1450016_at	12450	Ccng1
0.538	1441171_at	381148	Prob1		0.5406	1426976_at	74996	Usp47		0.546	1451665_a_at	11782	Ap4s1		0.5274	1458928_at
0.5378	1452206_at	20916	Sucla2		0.5406	1434682_at	228491	Zfp770		0.5456	1438186_at				0.5272	1417008_at	12908	Crat
0.5371	1441919_x_at	12908	Crat		0.5404	1423711_at	69702	Ndufaf1		0.544	1423711_at	69702	Ndufaf1		0.5268	1416906_at	59008	Anapc5
0.537	1427067_at	66771	Gid4		0.5404	1426122_a_at	216961	Coro6		0.544	1422627_a_at	59030	Mkks		0.5263	1433643_at	12293	Cacna2d1
0.5365	1426212_s_at	234371	Tmem161a		0.5398	1428745_a_at	69487	Ndufaf5		0.5436	1432016_a_at	67834	Idh3a		0.5262	1425456_a_at	26397	Map2k3
0.5364	1424662_at	66865	Pmpca		0.539	1416834_x_at	68198	Ndufb2		0.5433	1416849_at	52637	Cisd1		0.5255	1434886_at	403187	Opa3
0.5363	1422451_at	66292	Mrps21		0.5384	1427014_at	229541	Dennd4b		0.5427	1429084_at	22344	Vezf1		0.5254	1460076_x_at	193043	Zfp3
0.5356	1417389_at	14733	Gpc1		0.5382	1437164_x_at	28080	Atp5o		0.5427	1428076_s_at	100041273	Ndufb4c		0.5253	1416285_at	66377	Ndufc1
0.5356	1436254_at	67921	Ube2f		0.5382	1439096_at	70503	Ddo		0.5427	1428076_s_at	100042503	Ndufb4b		0.5252	1437192_x_at	22333	Vdac1
0.5347	1434565_at	68755	Cgrrf1		0.5371	1445303_at				0.5427	1428076_s_at	68194	Ndufb4		0.5252	1448337_at	56046	Uqcc1
0.5346	1434879_at	216150	Cdc34		0.5371	1434879_at	216150	Cdc34		0.5422	1424562_a_at	11739	Slc25a4		0.5249	1446450_at	22138	Ttn
0.5345	1426122_a_at	216961	Coro6		0.5369	1417309_at	57259	Tob2		0.542	1456102_a_at	75717	Cul5		0.5249	1457121_at	98733	Obsl1
0.5344	1434682_at	228491	Zfp770		0.5364	1417847_at	29869	Ulk2		0.5404	1419421_at	11733	Ank1		0.5234	1451156_s_at	22359	Vldlr
0.5339	1417847_at	29869	Ulk2		0.5358	1427972_at	214498	Cdc73		0.5398	1422484_at	13063	Cycs		0.5233	1426976_at	74996	Usp47
0.5335	1444085_at	71365	Pdss2		0.5357	1429862_at	329502	Pla2g4e		0.5391	1443632_at	380698	Obscn		0.5231	1427913_at	100039252	Gm12693
0.5332	1457660_x_at	71406	Spaar		0.5353	1429084_at	22344	Vezf1		0.5389	1438385_s_at	108682	Gpt2		0.5231	1427913_at	66521	Rwdd1
0.5332	1460147_at	319603	A730009E18Rik		0.534	1435269_at	68043	Eef1akmt1		0.5388	1426976_at	74996	Usp47		0.5229	1428699_at	20603	Sms
0.5314	1428782_a_at	22273	Uqcrc1		0.534	1456090_at	27402	Pdhx		0.5388	1428521_at	69876	Thap3		0.5229	1428699_at	671878	Sms-ps
0.5311	1460741_x_at	224647	D17Wsu92e		0.5335	1455680_at	319878	9630025H16Rik		0.5386	1425456_a_at	26397	Map2k3		0.5225	1419811_at	11515	Adcy9
0.5302	1416143_at	11957	Atp5j		0.5335	1455680_at	16649	Kpna4		0.5385	1415756_a_at	20615	Snapin		0.5218	1424735_at	227731	Slc25a25
0.5294	1425773_s_at	66454	Nmnat1		0.5334	1457633_x_at	12862	Cox6a2		0.5385	1451716_at	16658	Mafb		0.5218	1451969_s_at	235587	Parp3
0.5293	1436378_at	71268	Lrrfip2		0.5331	1415756_a_at	20615	Snapin		0.5381	1445888_x_at	235587	Parp3		0.5207	1426464_at	217166	Nr1d1
0.5292	1455746_at	16553	Kif13a		0.533	1454145_at	18779	Pla2r1		0.5376	1460344_at	229534	Pbxip1		0.5201	1419835_s_at	18810	Plec
0.529	1422612_at	15277	Hk2		0.5319	1434565_at	68755	Cgrrf1		0.5376	1451093_at	66420	Polr2e		0.52	1436992_x_at	22333	Vdac1
0.5288	1426976_at	74996	Usp47		0.5313	1425773_s_at	66454	Nmnat1		0.5374	1442581_at	16706	Ksr1		0.5199	1425292_at	13527	Dtna
0.5287	1427014_at	229541	Dennd4b		0.5307	1416143_at	11957	Atp5j		0.5365	1418011_a_at	54673	Sh3glb1		0.5197	1424662_at	66865	Pmpca
0.5283	1425097_a_at	20402	Zfp106		0.5303	1434611_at	84585	Rnf123		0.5364	1416600_a_at	54720	Rcan1		0.5189	1422627_a_at	59030	Mkks
0.5279	1423176_at	22057	Tob1		0.5299	1424662_at	66865	Pmpca		0.5364	1424662_at	66865	Pmpca		0.5188	1437404_at	328329	Mast4
0.5279	1457633_x_at	12862	Cox6a2		0.5297	1460343_at	18011	Neurl1a		0.5359	1458975_at				0.5186	1438426_at	77552	Shisa4
0.5277	1425456_a_at	26397	Map2k3		0.5297	1423121_at	15925	Ide		0.5346	1456090_at	27402	Pdhx		0.5185	1424506_at	233890	Zfp768
0.5276	1431869_at	70537	5730419F03Rik		0.529	1453307_a_at	59008	Anapc5		0.5341	1423737_at	68349	Ndufs3		0.518	1416938_at	66121	Chchd1
0.5273	1429084_at	22344	Vezf1		0.5286	1422451_at	66292	Mrps21		0.534	1421962_at	56323	Dnajb5		0.5173	1447747_x_at	75894	Adal
0.5269	1453307_a_at	59008	Anapc5		0.5286	1460741_x_at	224647	D17Wsu92e		0.5337	1451048_at	56307	Metap2		0.5171	1423711_at	69702	Ndufaf1
0.5265	1418328_at	100134861	Gm44502		0.5286	1425456_a_at	26397	Map2k3		0.5333	1449503_at	16646	Kpna1		0.516	1426689_s_at	66945	Sdha
0.5265	1418328_at	12895	Cpt1b		0.5284	1437104_at	211673	Arfgef1		0.533	1439096_at	70503	Ddo		0.5158	1415756_a_at	20615	Snapin
0.5265	1418328_at	12651	Chkb		0.528	1416600_a_at	54720	Rcan1		0.5326	1460678_at	69554	Klhdc2		0.5147	1434611_at	84585	Rnf123
0.5258	1429862_at	329502	Pla2g4e		0.5278	1427067_at	66771	Gid4		0.5325	1451969_s_at	235587	Parp3		0.5142	1416849_at	52637	Cisd1
0.5256	1422108_at	140491	Ppp1r3a		0.5273	1419743_s_at	59035	Carm1		0.5324	1451650_at	70503	Ddo		0.514	1433921_s_at	105638	Dph3
0.5248	1437404_at	328329	Mast4		0.5258	1416337_at	67530	Uqcrb		0.5323	1417375_at	22145	Tuba4a		0.5134	1451665_a_at	11782	Ap4s1
0.5239	1451093_at	66420	Polr2e		0.5257	1444085_at	71365	Pdss2		0.5321	1434611_at	84585	Rnf123		0.513	1448154_at	29811	Ndrg2
0.5239	1426773_at	67414	Mfn1		0.5251	1455746_at	16553	Kif13a		0.5318	1417847_at	29869	Ulk2		0.5129	1429260_at	66263	1810014B01Rik
0.5235	1434611_at	84585	Rnf123		0.5247	1430085_at	74445	4933412A08Rik		0.5314	1435828_at	17132	Maf		0.5129	1439563_at	193043	Zfp3
0.5232	1417309_at	57259	Tob2		0.5243	1425097_a_at	20402	Zfp106		0.5299	1437164_x_at	28080	Atp5o		0.5127	1415974_at	26396	Map2k2
0.523	1446339_at				0.5241	1445888_x_at	235587	Parp3		0.5299	1437404_at	328329	Mast4		0.5125	1443632_at	380698	Obscn
0.5221	1440007_at	100048911	D930003E18Rik		0.5238	1453904_at	75172	Ccdc146		0.5295	1426122_a_at	216961	Coro6		0.5118	1435699_at	242083	Ppm1l
0.522	1427972_at	214498	Cdc73		0.5236	1441171_at	381148	Prob1		0.5294	1428536_at	66733	Kcng4		0.5116	1437728_at	268420	Alkbh5
0.522	1416478_a_at	17448	Mdh2		0.5227	1453059_at	69642	Mlip		0.5293	1417456_at	14712	Gnpat		0.5114	1416878_at	66493	Mrpl51
0.5217	1416600_a_at	54720	Rcan1		0.5225	1451969_s_at	235587	Parp3		0.5289	1446648_at				0.5113	1426773_at	67414	Mfn1
0.5216	1433720_s_at	103172	Chchd10		0.5222	1422612_at	15277	Hk2		0.5286	1416834_x_at	68198	Ndufb2		0.5112	1424541_at	70397	Tmem70
0.5213	1423441_at	15278	Tfb2m		0.5219	1451093_at	66420	Polr2e		0.5281	1453307_a_at	59008	Anapc5		0.5108	1419737_a_at	16828	Ldha
0.5212	1460343_at	18011	Neurl1a		0.5215	1426773_at	67414	Mfn1		0.528	1432562_at	68469	Sox6os		0.5106	1453059_at	69642	Mlip
0.5211	1452335_at	72175	Mfsd8		0.521	1425513_at	26400	Map2k7		0.5277	1426773_at	67414	Mfn1		0.5104	1425513_at	26400	Map2k7
0.5209	1421134_at	11839	Areg		0.521	1449434_at	12350	Car3		0.5276	1427913_at	100039252	Gm12693		0.5103	1417169_at	53376	Usp2
0.5202	1416878_at	66493	Mrpl51		0.5207	1417169_at	53376	Usp2		0.5276	1427913_at	66521	Rwdd1		0.5101	1426822_at	214952	Rhot2
0.5201	1455680_at	319878	9630025H16Rik		0.5206	1418062_at	13628	Eef1a2		0.527	1433970_at	78653	Bola3		0.5095	1427057_at	103466	Nt5dc3
0.5201	1455680_at	16649	Kpna4		0.5203	1435893_at	22359	Vldlr		0.5265	1434886_at	403187	Opa3		0.5093	1426823_s_at	103554	Psme4
0.52	1451969_s_at	235587	Parp3		0.5202	1451132_at	229534	Pbxip1		0.5262	1455224_at	72713	Angptl1		0.5088	1460344_at	229534	Pbxip1
0.52	1416367_at	66117	Fmc1		0.52	1424735_at	227731	Slc25a25		0.5258	1453059_at	69642	Mlip		0.5085	1460501_at	74707	4930521G14Rik
0.5198	1450375_at	19197	Pspn		0.5199	1441919_x_at	12908	Crat		0.5255	1429062_at	16558	Kif16b		0.5076	1434002_at	71375	Foxn3
0.5195	1448959_at	17993	Ndufs4		0.5198	1451650_at	70503	Ddo		0.5254	1424735_at	227731	Slc25a25		0.5063	1416963_at	98766	Ubac1
0.5195	1445888_x_at	235587	Parp3		0.5197	1440007_at	100048911	D930003E18Rik		0.5253	1438217_at	268859	Rbfox1		0.5062	1435157_at	320191	Hook3
0.5194	1416963_at	98766	Ubac1		0.5193	1421046_a_at	230721	Pabpc4		0.5241	1416878_at	66493	Mrpl51		0.506	1453307_a_at	59008	Anapc5
0.5182	1421324_a_at	11652	Akt2		0.5191	1416963_at	98766	Ubac1		0.524	1417169_at	53376	Usp2		0.506	1450910_at	67252	Cap2
0.5181	1445303_at				0.5182	1430525_at	69517	2310001K24Rik		0.524	1416963_at	98766	Ubac1		0.5058	1456057_x_at	68539	Tmem109
0.5177	1435893_at	22359	Vldlr		0.5178	1436531_at	56307	Metap2		0.524	1455746_at	16553	Kif13a		0.5057	1417847_at	29869	Ulk2
0.5174	1429248_at	68020	Apopt1		0.5177	1460735_at	225115	Svil		0.5239	1457633_x_at	12862	Cox6a2		0.5057	1451650_at	70503	Ddo
0.5173	1423454_a_at	20360	Sema6c		0.5173	1428782_a_at	22273	Uqcrc1		0.523	1422451_at	66292	Mrps21		0.5056	1447852_x_at	75695	Rilpl1
0.5173	1421046_a_at	230721	Pabpc4		0.5168	1434886_at	403187	Opa3		0.5224	1426822_at	214952	Rhot2		0.5045	1451715_at	16658	Mafb
0.5169	1460735_at	225115	Svil		0.5167	1421962_at	56323	Dnajb5		0.5221	1429260_at	66263	1810014B01Rik		0.5035	1450351_a_at	56430	Clip1
0.5167	1425143_a_at	227197	Ndufs1		0.5166	1437404_at	328329	Mast4		0.522	1421046_a_at	230721	Pabpc4		0.5033	1421046_a_at	230721	Pabpc4
0.5167	1456695_x_at	59008	Anapc5		0.5153	1423176_at	22057	Tob1		0.5216	1425097_a_at	20402	Zfp106		0.5024	1451052_at	68023	Pdf
0.5166	1453059_at	69642	Mlip		0.5151	1425098_at	20402	Zfp106		0.5214	1460741_x_at	224647	D17Wsu92e		0.5024	1451052_at	97484	Cog8
0.5165	1448589_at	66046	Ndufb5		0.5146	1456695_x_at	59008	Anapc5		0.5202	1447462_at				0.5022	1415768_a_at	67615	Ube2r2
0.5163	1437104_at	211673	Arfgef1		0.5145	1429260_at	66263	1810014B01Rik		0.5197	1434002_at	71375	Foxn3		0.502	1422484_at	13063	Cycs
0.515	1426822_at	214952	Rhot2		0.5142	1456102_a_at	75717	Cul5		0.5191	1426823_s_at	103554	Psme4		0.5017	1428521_at	69876	Thap3
0.515	1430525_at	69517	2310001K24Rik		0.514	1433720_s_at	103172	Chchd10		0.5188	1425513_at	26400	Map2k7		0.5015	1422103_a_at	20851	Stat5b
0.5149	1451478_at	654812	Angptl7		0.5139	1442710_at				0.5185	1428699_at	20603	Sms		0.5009	1426210_x_at	235587	Parp3
0.5149	1434002_at	71375	Foxn3		0.5135	1460678_at	69554	Klhdc2		0.5185	1428699_at	671878	Sms-ps		0.5005	1424562_a_at	11739	Slc25a4
0.5142	1419743_s_at	59035	Carm1		0.513	1416878_at	66493	Mrpl51		0.5181	1434682_at	228491	Zfp770
0.5139	1434053_x_at	11958	Atp5k		0.513	1452206_at	20916	Sucla2		0.5174	1439285_at	108837	Ibtk
0.5137	1418062_at	13628	Eef1a2		0.5125	1426822_at	214952	Rhot2		0.517	1418062_at	13628	Eef1a2
0.5133	1417169_at	53376	Usp2		0.5119	1451478_at	654812	Angptl7		0.5169	1419811_at	11515	Adcy9
0.5132	1451311_a_at	72674	Adipor1		0.5116	1417264_at	52064	Coq5		0.5165	1446634_at	330479	D830036C21Rik
0.5131	1428075_at	100041273	Ndufb4c		0.5115	1427913_at	100039252	Gm12693		0.5155	1453116_at	71131	Zfp689
0.5131	1428075_at	100042503	Ndufb4b		0.5115	1427913_at	66521	Rwdd1		0.5154	1417309_at	57259	Tob2
0.5131	1428075_at	68194	Ndufb4		0.5113	1419421_at	11733	Ank1		0.5146	1433720_s_at	103172	Chchd10
0.5131	1452585_at	66230	Mrps28		0.511	1428878_a_at	71795	Pitpnc1		0.5145	1435893_at	22359	Vldlr
0.5129	1436934_s_at	11429	Aco2		0.5107	1438385_s_at	108682	Gpt2		0.5143	1441919_x_at	12908	Crat
0.5127	1442710_at				0.5102	1416478_a_at	17448	Mdh2		0.5139	1417264_at	52064	Coq5
0.5126	1435097_at	77697	Mmab		0.5102	1416367_at	66117	Fmc1		0.5137	1446450_at	22138	Ttn
0.5125	1417264_at	52064	Coq5		0.5088	1428410_at	72117	Naa50		0.5133	1433921_s_at	105638	Dph3
0.5121	1428878_a_at	71795	Pitpnc1		0.5081	1452585_at	66230	Mrps28		0.5128	1438426_at	77552	Shisa4
0.5121	1454716_x_at	12859	Cox5b		0.508	1415927_at	11464	Actc1		0.512	1416143_at	11957	Atp5j
0.5113	1427913_at	100039252	Gm12693		0.5079	1449503_at	16646	Kpna1		0.5119	1435097_at	77697	Mmab
0.5113	1427913_at	66521	Rwdd1		0.5078	1434002_at	71375	Foxn3		0.5115	1452585_at	66230	Mrps28
0.5107	1426823_s_at	103554	Psme4		0.5073	1451311_a_at	72674	Adipor1		0.5099	1428782_a_at	22273	Uqcrc1
0.5107	1429556_at	21676	Tead1		0.5071	1435828_at	17132	Maf		0.5094	1456695_x_at	59008	Anapc5
0.5102	1460678_at	69554	Klhdc2		0.5059	1426823_s_at	103554	Psme4		0.5091	1450351_a_at	56430	Clip1
0.5099	1428410_at	72117	Naa50		0.5052	1418328_at	100134861	Gm44502		0.5085	1433190_at	71252	4933433N18Rik
0.5098	1451716_at	16658	Mafb		0.5052	1418328_at	12895	Cpt1b		0.5082	1450607_s_at	171530	Ucn2
0.5096	1451132_at	229534	Pbxip1		0.5052	1418328_at	12651	Chkb		0.5077	1415974_at	26396	Map2k2
0.5093	1417102_a_at	66046	Ndufb5		0.5051	1429556_at	21676	Tead1		0.5074	1450081_x_at	14751	Gpi1
0.5091	1429260_at	66263	1810014B01Rik		0.5045	1451000_at	66271	Tmem126a		0.5073	1427067_at	66771	Gid4
0.5084	1436531_at	56307	Metap2		0.5033	1429248_at	68020	Apopt1		0.5071	1451410_a_at	114570	Crip3
0.5078	1460256_at	12350	Car3		0.5033	1425028_a_at	22004	Tpm2		0.507	1442710_at
0.5077	1430085_at	74445	4933412A08Rik		0.5028	1428699_at	20603	Sms		0.5069	1453415_at
0.5067	1438385_s_at	108682	Gpt2		0.5028	1428699_at	671878	Sms-ps		0.5069	1426395_s_at	100042807	Eif3j2
0.5066	1421962_at	56323	Dnajb5		0.5027	1442581_at	16706	Ksr1		0.5069	1426395_s_at	78655	Eif3j1
0.5064	1451000_at	66271	Tmem126a		0.5026	1434053_x_at	11958	Atp5k		0.5064	1451311_a_at	72674	Adipor1
0.5056	1449503_at	16646	Kpna1		0.5021	1448589_at	66046	Ndufb5		0.506	1460735_at	225115	Svil
0.5055	1419421_at	11733	Ank1		0.5019	1428075_at	100042503	Ndufb4b		0.5056	1439563_at	193043	Zfp3
0.505	1434886_at	403187	Opa3		0.5019	1428075_at	100041273	Ndufb4c		0.5055	1450238_at	14538	Gcnt2
0.5045	1415927_at	11464	Actc1		0.5019	1428075_at	68194	Ndufb4		0.5051	1435127_a_at	72085	Osgepl1
0.5043	1425028_a_at	22004	Tpm2		0.5018	1448959_at	17993	Ndufs4		0.5042	1447852_x_at	75695	Rilpl1
0.5043	1450081_x_at	14751	Gpi1		0.5015	1423441_at	15278	Tfb2m		0.5027	1424506_at	233890	Zfp768
0.504	1428179_at	72900	Ndufv2		0.5012	1441636_at				0.5024	1423441_at	15278	Tfb2m
0.5038	1425098_at	20402	Zfp106		0.5012	1454716_x_at	12859	Cox5b		0.5023	1451132_at	229534	Pbxip1
0.5034	1442033_at	239126	C1qtnf9		0.5011	1452335_at	72175	Mfsd8		0.5021	1416337_at	67530	Uqcrb
0.5031	1428556_at	66459	Pyurf		0.5007	1425143_a_at	227197	Ndufs1		0.5021	1452206_at	20916	Sucla2
0.502	1453904_at	75172	Ccdc146		0.5006	1428926_at	76454	Fbxo31		0.502	1449697_s_at	67414	Mfn1
0.501	1456102_a_at	75717	Cul5		0.5003	1449697_s_at	67414	Mfn1		0.5019	1425292_at	13527	Dtna
0.5002	1454145_at	18779	Pla2r1		0.5002	1450081_x_at	14751	Gpi1		0.5018	1450910_at	67252	Cap2
0.5002	1416373_at	18041	Nfs1		0.5001	1421324_a_at	11652	Akt2		0.5016	1422612_at	15277	Hk2
0.5001	1422578_at	12974	Cs							0.5014	1416478_a_at	17448	Mdh2
