# Supplementary material for: ULK2 is essential for degradation of ubiquitinated protein aggregates and homeostasis in skeletal muscle
Source: FASEB J. 2019 Aug 9;33(11):11735–45. doi: 10.1096/fj.201900766R (PMC6902739; doi:10.1096/fj.201900766R)
Supplement: Supplementary file 3 [file fj.201900766R.st3.xlsx]

## Sheet: Table S3a
Table S3a. Genes with expression across tissues correlated with Ulk2 in mouse. Related to Figure 1.
Note: Results are shown for the Ulk2 probe with the highest correlation with the skeletal muscle-specific genes Actn3, Casq1 and Myoz1 (i.e., Ulk2 Probe 1417846_at [Probe 1]).
Ulk2	Probe	1417846_at				Ulk2	Probe	1417846_at
Cutoff (r = 0.5)						Cutoff (r = 0.8; used for NIH DAVID analysis )
Gene symbol	r value	id	reporter or probe			Gene symbol	r value	id	reporter or probe
Ulk2	1	29869	1417846_at			Ubr3	0.9096	68795	1460455_at
Ubr3	0.9096	68795	1460455_at			Pkia	0.8994	18767	1420858_at
Pkia	0.8994	18767	1420858_at			Ube2b	0.8887	22210	1423106_at
Pkia	0.8951	18767	1420859_at			Hrasls	0.8839	27281	1428991_at
Ube2b	0.8887	22210	1423106_at			Pfkm	0.8835	18642	1416780_at
Hrasls	0.8839	27281	1428991_at			Cul3	0.8794	26554	1450756_s_at
Pfkm	0.8835	18642	1416780_at			Speg	0.8732	11790	1425968_s_at
Cul3	0.8794	26554	1450756_s_at			Mettl22	0.8582	239706	1424434_at
Speg	0.8732	11790	1425968_s_at			Ppp1r3c	0.858	53412	1425631_at
Mettl22	0.8582	239706	1424434_at			AI426330	0.8566	101563	1435591_at
Ppp1r3c	0.858	53412	1425631_at			AI464131	0.855	329828	1435417_at
Ppp1r3c	0.858	53412	1433691_at			Hfe2	0.8531	69585	1429223_a_at
AI426330	0.8566	101563	1435591_at			Tmem38a	0.8517	74166	1424178_at
AI464131	0.855	329828	1435417_at			Pdlim7	0.8475	67399	1417959_at
Hfe2	0.8531	69585	1429223_a_at			Acyp2	0.8469	75572	1427943_at
Tmem38a	0.8517	74166	1424178_at			Usp13	0.8469	72607	1455473_at
Pdlim7	0.8475	67399	1417959_at			Rtn2	0.8452	20167	1419056_at
Tmem38a	0.8472	74166	1424177_at			Hfe2	0.8445	69585	1454137_s_at
Acyp2	0.8469	75572	1427943_at			Jph1	0.8432	57339	1438428_at
Usp13	0.8469	72607	1455473_at			Pde4d	0.8431	238871	1435280_at
Rtn2	0.8452	20167	1419056_at			Asph	0.8419	65973	1425275_at
Hfe2	0.8445	69585	1454137_s_at			Ak1	0.8412	11636	1422184_a_at
Jph1	0.8432	57339	1438428_at			Fitm1	0.8409	68680	1451488_at
Pde4d	0.8431	238871	1435280_at			Ldb3	0.84	24131	1416752_at
Asph	0.8419	65973	1425275_at			Pgm2	0.8387	72157	1451149_at
Ak1	0.8412	11636	1422184_a_at			Hhatl	0.8387	74770	1424553_at
Fitm1	0.8409	68680	1451488_at			Pde4dip	0.8374	83679	1417626_at
Ldb3	0.84	24131	1416752_at			Trim54	0.8366	58522	1419440_at
Pgm2	0.8387	72157	1451149_at			Rpl3l	0.8365	66211	1449398_at
Hhatl	0.8387	74770	1424553_at			Snta1	0.8364	20648	1416825_at
Pde4dip	0.8374	83679	1417626_at			Asph	0.8364	65973	1425274_at
Trim54	0.8366	58522	1419440_at			Pygm	0.8361	19309	1448602_at
Rpl3l	0.8365	66211	1449398_at			Kif1b	0.8355	16561	1425270_at
Snta1	0.8364	20648	1416825_at			Ugp2	0.8354	216558	1426460_a_at
Asph	0.8364	65973	1425274_at			Mypn	0.835	68802	1435813_at
Pygm	0.8361	19309	1448602_at			Fem1a	0.8345	14154	1423583_at
Kif1b	0.8355	16561	1425270_at			Tmem182	0.8343	381339	1428899_at
Ugp2	0.8354	216558	1426460_a_at			Asb12	0.8339	70392	1420346_at
Mypn	0.835	68802	1435813_at			Synpo2l	0.8315	68760	1428295_at
Fem1a	0.8345	14154	1423583_at			Trdn	0.831	76757	1426142_a_at
Tmem182	0.8343	381339	1428899_at			Phkg1	0.8306	18682	1422315_x_at
Asb12	0.8339	70392	1420346_at			Dcun1d2	0.8301	102323	1437077_at
Pde4dip	0.833	83679	1460426_at			Dhrs7c	0.8293	68460	1444504_at
Synpo2l	0.8315	68760	1428295_at			Slc25a12	0.829	78830	1428440_at
Trdn	0.831	76757	1426142_a_at			Ttn	0.8287	22138	1431928_at
Phkg1	0.8306	18682	1422315_x_at			Plpp7	0.8285	227721	1424362_at
Dcun1d2	0.8301	102323	1437077_at			Pgam2	0.8282	56012	1418373_at
Dhrs7c	0.8293	68460	1444504_at			Myh4	0.8279	17884	1458368_at
Mypn	0.8291	68802	1441551_at			Stac3	0.8278	237611	1458087_at
Slc25a12	0.829	78830	1428440_at			Ube2d1	0.8277	216080	1424062_at
Ttn	0.8287	22138	1431928_at			Mybpc2	0.8277	233199	1455736_at
Plpp7	0.8285	227721	1424362_at			Agl	0.8276	77559	1429083_at
Pgam2	0.8282	56012	1418373_at			Casq1	0.8276	12372	1422598_at
Myh4	0.8279	17884	1458368_at			Cmya5	0.8269	76469	1427312_at
Kif1b	0.8278	16561	1451642_at			Klhl40	0.8266	72330	1431043_at
Stac3	0.8278	237611	1458087_at			Phka1	0.8265	18679	1422743_at
Ube2d1	0.8277	216080	1424062_at			Ampd1	0.8254	229665	1434722_at
Mybpc2	0.8277	233199	1455736_at			Fundc2	0.8253	67391	1428317_at
Agl	0.8276	77559	1429083_at			Kpna1	0.8249	16646	1449505_at
Casq1	0.8276	12372	1422598_at			Jsrp1	0.8247	71912	1432289_a_at
Cmya5	0.8269	76469	1427312_at			Myom1	0.8246	17929	1420693_at
Klhl40	0.8266	72330	1431043_at			Tmtc1	0.8241	387314	1439855_at
Phka1	0.8265	18679	1422743_at			2310045N14Rik	0.8238	76755	1433296_at
Ampd1	0.8254	229665	1434722_at			Art1	0.8235	11870	1451372_a_at
Fundc2	0.8253	67391	1428317_at			Ryr1	0.8224	20190	1427306_at
Kpna1	0.8249	16646	1449505_at			Cacnb1	0.8222	12295	1426108_s_at
Jsrp1	0.8247	71912	1432289_a_at			Actn3	0.8219	11474	1418677_at
Myom1	0.8246	17929	1420693_at			Me3	0.8215	109264	1429071_at
Tmtc1	0.8241	387314	1439855_at			Tmod4	0.8215	50874	1449969_at
2310045N14Rik	0.8238	76755	1433296_at			Hspb3	0.8213	56534	1449872_at
Art1	0.8235	11870	1451372_a_at			Mylk2	0.8212	228785	1427556_at
Ryr1	0.8224	20190	1427306_at			Trdn	0.8211	76757	1426144_x_at
Cacnb1	0.8222	12295	1426108_s_at			Myoz1	0.8204	59011	1460202_at
Actn3	0.8219	11474	1418677_at			2310040G24Rik	0.8199	381792	1443575_at
Ryr1	0.8216	20190	1457347_at			Tcap	0.8199	21393	1423145_a_at
Me3	0.8215	109264	1429071_at			Cfl2	0.8197	12632	1418066_at
Tmod4	0.8215	50874	1449969_at			Klhl41	0.8195	228003	1444494_at
Hspb3	0.8213	56534	1449872_at			Zfp651	0.8193	270210	1439542_at
Mylk2	0.8212	228785	1427556_at			Ankrd23	0.8192	78321	1428183_at
Trdn	0.8211	76757	1426144_x_at			Smtnl2	0.8183	276829	1455794_at
Agl	0.8208	77559	1431032_at			Abra	0.8182	223513	1458455_at
Myoz1	0.8204	59011	1460202_at			Mrln	0.8181	69563	1430036_at
2310040G24Rik	0.8199	381792	1443575_at			Cobl	0.8176	12808	1442076_at
Tcap	0.8199	21393	1423145_a_at			Myf6	0.8175	17878	1419150_at
Cfl2	0.8197	12632	1418066_at			Sypl2	0.8174	17306	1449206_at
Klhl41	0.8195	228003	1444494_at			Adssl1	0.8172	11565	1449383_at
Zfp651	0.8193	270210	1439542_at			Kcna7	0.8171	16495	1450490_at
Ankrd23	0.8192	78321	1428183_at			2310002L09Rik	0.817	71886	1432420_a_at
Agl	0.8186	77559	1431033_x_at			1110002E22Rik	0.8162	102634333	1430786_at
Smtnl2	0.8183	276829	1455794_at			Myoz3	0.8161	170947	1430738_at
Phka1	0.8182	18679	1435567_at			Sgca	0.815	20391	1422654_at
Abra	0.8182	223513	1458455_at			Cacng6	0.8146	54378	1425730_at
Mrln	0.8181	69563	1430036_at			Smyd1	0.8145	12180	1441667_s_at
Cobl	0.8176	12808	1442076_at			Scn4a	0.8141	110880	1450557_at
Myf6	0.8175	17878	1419150_at			Ptges3l	0.8131	73635	1432073_at
Sypl2	0.8174	17306	1449206_at			Myadml2	0.8126	68515	1456468_x_at
Adssl1	0.8172	11565	1449383_at			Nrap	0.8124	18175	1421253_at
Kcna7	0.8171	16495	1450490_at			Synpo2l	0.8123	68760	1447658_x_at
2310002L09Rik	0.817	71886	1432420_a_at			Eno3	0.8122	13808	1417951_at
1110002E22Rik	0.8162	102634333	1430786_at			Myot	0.8122	58916	1418155_at
Myoz3	0.8161	170947	1430738_at			Rragd	0.8115	52187	1431164_at
Kif1b	0.8152	16561	1455182_at			Fbxl17	0.8111	50758	1430241_at
Sgca	0.815	20391	1422654_at			Ddit4l	0.8111	73284	1439332_at
Phka1	0.8148	18679	1422744_at			Ldb3	0.8111	24131	1433783_at
Cacng6	0.8146	54378	1425730_at			Tnni2	0.8111	21953	1438608_at
Smyd1	0.8145	12180	1441667_s_at			Capn3	0.811	12335	1426043_a_at
Scn4a	0.8141	110880	1450557_at			Trdn	0.8106	76757	1426143_at
Ptges3l	0.8131	73635	1432073_at			Coq10a	0.8105	210582	1433628_at
Myadml2	0.8126	68515	1456468_x_at			Gm11716	0.8084	102640379	1440335_at
Nrap	0.8124	18175	1421253_at			Cacna1s	0.8083	12292	1420442_at
1110002E22Rik	0.8123	102634333	1447870_x_at			Myom2	0.8083	17930	1450917_at
Synpo2l	0.8123	68760	1447658_x_at			Ppp2r3a	0.8082	235542	1455091_at
Eno3	0.8122	13808	1417951_at			Sgcg	0.8082	24053	1429823_at
Myot	0.8122	58916	1418155_at			Ndufs4	0.8081	17993	1418117_at
Rragd	0.8115	52187	1431164_at			Ucp3	0.8061	22229	1420657_at
Fbxl17	0.8111	50758	1430241_at			Neb	0.8061	17996	1435355_at
Ddit4l	0.8111	73284	1439332_at			Asb14	0.8056	142687	1449547_at
Ldb3	0.8111	24131	1433783_at			Fsd2	0.8056	244091	1457031_at
Tnni2	0.8111	21953	1438608_at			Prkab2	0.8056	108097	1435875_at
Capn3	0.811	12335	1426043_a_at			Sh3bgr	0.805	50795	1422644_at
Trdn	0.8106	76757	1426143_at			Rmdn1	0.8045	66302	1457999_at
Coq10a	0.8105	210582	1433628_at			Mief2	0.8043	237781	1434072_at
Phkg1	0.8094	18682	1425164_a_at			Tmod1	0.8043	21916	1422754_at
	0.8085		1443755_at			Jph2	0.803	59091	1455404_at
Gm11716	0.8084	102640379	1440335_at			Map4	0.8025	17758	1443702_at
Cacna1s	0.8083	12292	1420442_at			Smarcd3	0.8023	66993	1418467_at
Myom2	0.8083	17930	1450917_at			Gys1	0.802	14936	1416737_at
Ppp2r3a	0.8082	235542	1455091_at			Tnni2	0.8019	21953	1438609_x_at
Sgcg	0.8082	24053	1429823_at			Rilpl1	0.8003	75695	1450449_a_at
Fundc2	0.8081	67391	1460434_at
Ndufs4	0.8081	17993	1418117_at
	0.8079		1444789_at
Ucp3	0.8061	22229	1420657_at
Neb	0.8061	17996	1435355_at
Asb14	0.8056	142687	1449547_at
Fsd2	0.8056	244091	1457031_at
Prkab2	0.8056	108097	1435875_at
Ddit4l	0.8055	73284	1444139_at
Sh3bgr	0.805	50795	1422644_at
Myadml2	0.8049	68515	1430885_at
Myom2	0.8048	17930	1438175_x_at
Prkab2	0.8047	108097	1442001_at
Rmdn1	0.8045	66302	1457999_at
Smyd1	0.8045	12180	1450203_at
Mief2	0.8043	237781	1434072_at
Tmod1	0.8043	21916	1422754_at
Ttn	0.8034	22138	1427446_s_at
Jph2	0.803	59091	1455404_at
Map4	0.8025	17758	1443702_at
Smarcd3	0.8023	66993	1418467_at
Gys1	0.802	14936	1416737_at
Tnni2	0.8019	21953	1438609_x_at
Ulk2	0.8015	29869	1417847_at
Ddit4l	0.8015	73284	1451751_at
Rilpl1	0.8003	75695	1450449_a_at
Myh1	0.7993	17879	1452465_at
Cavin4	0.7991	68016	1420551_at
Tcea3	0.799	21401	1424531_a_at
Ppm1l	0.7986	242083	1438012_at
Ckm	0.7982	12715	1417614_at
Dusp27	0.7973	240892	1458716_at
Ttn	0.7973	22138	1444083_at
Aldoa	0.7968	11674	1439375_x_at
	0.7964		1449631_at
Ckm	0.7963	12715	1444643_at
Myom2	0.7963	17930	1457435_x_at
Pink1	0.7961	68943	1441937_s_at
Tnnt3	0.796	21957	1450118_a_at
Smco1	0.7952	69576	1432107_at
Lmod3	0.7946	320502	1439658_at
E2f6	0.7944	50496	1448835_at
Ldb3	0.7935	24131	1451999_at
Lrrc20	0.7935	216011	1438422_at
Crhr2	0.7933	12922	1450462_at
Aamdc	0.7927	66273	1451381_at
Sgcb	0.7921	24051	1436678_at
Kcmf1	0.792	74287	1449180_at
Tarsl2	0.7919	272396	1434738_at
Mfn2	0.7911	170731	1448131_at
Ugp2	0.7906	216558	1426461_at
Alpk3	0.7899	116904	1449573_at
Lrrc38	0.7898	242735	1439491_at
Cav3	0.7896	12391	1418413_at
Art1	0.7891	11870	1422375_a_at
Slc41a3	0.789	71699	1451707_s_at
Dcaf5	0.7886	320808	1455702_at
Mybph	0.7885	53311	1419487_at
Atcayos	0.7884	69678	1430787_at
Kbtbd13	0.7882	74492	1430176_at
Cand2	0.7881	67088	1429622_at
2310002L09Rik	0.7881	71886	1430462_at
Cap2	0.7875	67252	1423222_at
Tpm1	0.7865	22003	1447713_at
Mamstr	0.7859	74490	1431836_x_at
Asb5	0.7854	76294	1449356_at
Cul3	0.7852	26554	1422795_at
Pdk2	0.7848	18604	1448825_at
Prkaa2	0.7846	108079	1434766_at
Pvalb	0.7846	19293	1417653_at
Trim63	0.7844	433766	1438704_at
Mylk4	0.7829	238564	1441111_at
Scn1b	0.7825	20266	1418738_at
Myoz1	0.7822	59011	1448636_at
Lrrfip1	0.7809	16978	1448487_at
2310015K22Rik	0.7809	69565	1431572_at
Cacng6	0.7809	54378	1451811_at
Tnni2	0.7808	21953	1416889_at
Srl	0.7802	106393	1436867_at
Usp13	0.78	72607	1452442_at
Thap12	0.7797	72981	1426482_at
Synpo2	0.7793	118449	1452879_at
	0.7783		1458081_at
Atp2a1	0.7782	11937	1419312_at
Clcn1	0.7778	12723	1427591_at
Myl1	0.7776	17901	1452651_a_at
Dusp27	0.7772	240892	1439746_at
Rbm24	0.7752	666794	1454752_at
Synpo2	0.7747	118449	1450828_at
Tpm2	0.7744	22004	1449577_x_at
	0.7735		1442715_at
Cul5	0.7733	75717	1428287_at
Jph1	0.7724	57339	1421520_at
Sync	0.7719	68828	1422118_at
Kif1c	0.7711	16562	1436224_at
Gid4	0.7707	66771	1438006_at
Smpx	0.7707	66106	1418095_at
Aldoa	0.7706	11674	1433604_x_at
	0.7702		1454980_at
Pdpr	0.7698	319518	1434480_at
Itgb1bp2	0.7695	26549	1423238_at
Slc2a4	0.7694	20528	1415958_at
Rilp	0.769	280408	1457696_at
Phtf2	0.768	68770	1437637_at
Sar1b	0.7679	66397	1428163_at
Unc45b	0.7677	217012	1436939_at
Sync	0.7671	68828	1432349_a_at
Dtna	0.7658	13527	1425292_at
Ptges3l	0.7649	73635	1454256_s_at
Prkaa2	0.7626	108079	1429464_at
Vgll2	0.7614	215031	1436361_at
Pink1	0.7606	68943	1451148_at
Smtnl2	0.7604	276829	1440823_x_at
6430571L13Rik	0.7601	235599	1439669_at
Capn3	0.7598	12335	1433681_x_at
2310065F04Rik	0.7596	74184	1453657_at
Crhr2	0.7588	12922	1422012_at
Dcaf8	0.7581	98193	1434133_s_at
Asb10	0.757	117590	1421466_at
Smad3	0.7568	17127	1450472_s_at
Ucp3	0.7567	22229	1420658_at
Synpo2l	0.7565	68760	1447657_s_at
Kcmf1	0.7564	74287	1418694_at
Hspb2	0.7561	69253	1429888_a_at
Clip1	0.756	56430	1452929_at
Ndrg2	0.7559	29811	1448154_at
Ppp2r3a	0.7544	235542	1444612_at
Phkb	0.7543	102093	1434511_at
Fkrp	0.7542	243853	1436812_at
Prkag3	0.7523	241113	1444480_at
Usp15	0.7503	14479	1455842_x_at
Apobec2	0.7502	11811	1417889_at
Bin1	0.75	30948	1425532_a_at
Plcd4	0.7499	18802	1437030_at
6430571L13Rik	0.7498	235599	1444091_a_at
Atcayos	0.7494	69678	1458369_at
Rbm24	0.7488	666794	1456180_at
Rmdn1	0.7488	66302	1452300_at
Fzd9	0.7481	14371	1427529_at
Stim1	0.7473	20866	1448320_at
Ppp1r27	0.7471	68701	1431281_at
Kpna1	0.7471	16646	1460260_s_at
Kpna1	0.7467	16646	1419548_at
Amotl1	0.7463	75723	1455247_at
Pacsin3	0.7459	80708	1416995_at
Fxyd1	0.7459	56188	1421374_a_at
Tmem109	0.7456	68539	1416032_at
Aldoa	0.7455	11674	1434799_x_at
Cap2	0.7454	67252	1450910_at
Kcnj12	0.7446	16515	1422871_at
Ubr3	0.7446	68795	1429107_at
Tpm2	0.7442	22004	1419739_at
Myh4	0.7428	17884	1427026_at
Tnnc2	0.7397	21925	1417464_at
Rbfox1	0.7396	268859	1438217_at
Ube2b	0.7394	22210	1423107_at
	0.7391		1442725_at
Cdh13	0.7378	12554	1454015_a_at
Abcc9	0.7366	20928	1420408_a_at
Ap4s1	0.7363	11782	1451665_a_at
	0.7361		1430308_at
Asb2	0.7359	65256	1428444_at
Tmem52	0.7357	69671	1460451_at
Dnajb5	0.733	56323	1450436_s_at
Zfp106	0.7328	20402	1425332_at
Cacna2d1	0.7326	12293	1449999_a_at
Drap1	0.7325	66556	1451676_at
Neurl1a	0.7315	18011	1451872_a_at
Slc25a4	0.7315	11739	1424563_at
Vdac1	0.7315	22333	1437947_x_at
Mylpf	0.7314	17907	1448371_at
Ppm1a	0.7303	19042	1415678_at
Ky	0.7303	16716	1440435_at
Hook3	0.7296	320191	1435157_at
Mapk12	0.729	29857	1449283_a_at
A830052D11Rik	0.7287	402767	1442844_at
Adcy9	0.7268	11515	1449620_s_at
Hrc	0.7264	15464	1419109_at
Cand2	0.7251	67088	1429621_at
Csde1	0.7248	229663	1423997_at
Eef1a2	0.7247	13628	1418062_at
Aldoa	0.7244	11674	1447734_x_at
Slc25a4	0.723	11739	1455069_x_at
Slc2a4	0.723	20528	1415959_at
Ube3b	0.723	117146	1452149_at
Pdlim5	0.7229	56376	1421413_a_at
Neurl1a	0.7227	18011	1453527_a_at
Asb11	0.7221	68854	1422153_a_at
Kif1c	0.7218	16562	1424747_at
Adcy9	0.7217	11515	1434454_at
Arrdc2	0.7213	70807	1428352_at
Gmpr	0.7211	66355	1448530_at
Gys1	0.7206	14936	1450196_s_at
Smyd1	0.7201	12180	1421329_a_at
Ppp2r3a	0.7199	235542	1437869_at
Ugp2	0.7199	216558	1434485_a_at
Ggnbp1	0.7199	70772	1431199_at
Txlnb	0.7196	378431	1418951_at
Ksr1	0.7187	16706	1419823_s_at
Cacna2d1	0.7186	12293	1425861_x_at
	0.7181		1437498_at
Macrod1	0.7181	107227	1419687_at
Hspb8	0.7162	80888	1417013_at
Mettl21e	0.7147	403183	1458635_at
Clip1	0.7141	56430	1431098_at
Gm15510	0.714	102640192	1456707_at
Lrrc39	0.714	109245	1445841_at
Sema4d	0.7128	20354	1434596_at
Cul3	0.7121	26554	1434717_at
Apoo	0.7121	68316	1452800_a_at
Strn3	0.7107	94186	1423535_at
Dcaf6	0.7104	74106	1453312_at
C2cd2	0.7101	207781	1437731_at
Idh3a	0.7097	67834	1422501_s_at
Clip1	0.7083	56430	1425060_s_at
	0.7083		1459557_at
Fxr1	0.708	14359	1452247_at
Smyd2	0.7075	226830	1424760_a_at
Nmrk2	0.7073	69564	1453898_at
Pdlim5	0.7072	56376	1429783_at
Gadl1	0.7072	73748	1441384_at
Slc41a3	0.7072	71699	1425439_a_at
Hspb6	0.7068	243912	1436332_at
Klhl8	0.7062	246293	1433526_at
Nexn	0.7061	68810	1435649_at
Filip1	0.706	70598	1444075_at
Plet1os	0.7059	69631	1453552_at
Dym	0.7056	69190	1423736_a_at
	0.7044		1442428_at
Ugp2	0.7043	216558	1434486_x_at
E130006N16Rik	0.704	320068	1458371_at
Vdac1	0.704	22333	1415998_at
Ugp2	0.7039	216558	1451742_a_at
St3gal6	0.7038	54613	1449079_s_at
Cox6a2	0.7032	12862	1417607_at
C2cd2	0.703	207781	1443901_at
Trak1	0.7024	67095	1456755_at
Fyco1	0.7023	17281	1427177_at
Aldoa	0.7023	11674	1416921_x_at
Map3k20	0.702	65964	1441897_at
BC023105	0.7019	667597	1425394_at
Slc25a4	0.7019	11739	1424562_a_at
	0.7018		1440084_at
Stradb	0.7018	227154	1433544_at
Ttn	0.7013	22138	1444638_at
Exoc3l2	0.701	74463	1438639_x_at
Tbx15	0.7002	21384	1418755_at
Speg	0.7001	11790	1451886_at
Tpm1	0.6995	22003	1423049_a_at
Idh3a	0.6992	67834	1422500_at
Dnajb5	0.6988	56323	1421961_a_at
Ksr1	0.6985	16706	1450114_at
Rdh14	0.698	105014	1417438_at
3300002P13Rik	0.6978	70230	1430841_at
Lbx1	0.6975	16814	1422323_a_at
A530047J11Rik	0.6969	103767	1440884_s_at
Ufsp1	0.6962	70240	1447822_x_at
Prkab2	0.6957	108097	1435874_at
Dvl1	0.6951	13542	1450978_at
Ccdc91	0.6943	67015	1449083_at
Slc41a3	0.6941	71699	1425440_x_at
Cacng1	0.694	12299	1422813_at
	0.6937		1447057_at
Hacd1	0.6936	30963	1456315_a_at
Usp15	0.6935	14479	1436891_at
Mettl11b	0.6932	240879	1457894_at
Mllt3	0.6929	70122	1453622_s_at
Magix	0.6926	54634	1449834_at
Abcc9	0.6925	20928	1435752_s_at
Scrn3	0.692	74616	1426917_s_at
Klhl8	0.6916	246293	1454637_at
1500011K16Rik	0.6911	67885	1438678_at
Mkrn2	0.6908	67027	1417935_at
Bves	0.6907	23828	1439848_at
Amotl1	0.6903	75723	1428785_at
Eif1ax	0.6902	66235	1449576_at
Sgcg	0.6896	24053	1437523_s_at
Kcnc4	0.6889	99738	1425089_at
Sdha	0.6886	66945	1426689_s_at
Mybpc1	0.6883	109272	1455645_at
Neurl1a	0.6881	18011	1460343_at
Prkaa2	0.6879	108079	1429463_at
Asb10	0.6878	117590	1441581_at
Sgcg	0.6875	24053	1421254_a_at
Mtfr1l	0.6873	76824	1420058_s_at
Fbxo31	0.6856	76454	1428926_at
Asb8	0.6855	78541	1424224_at
Asb15	0.6846	78910	1439836_at
Coro6	0.6844	216961	1436613_at
Rragd	0.684	52187	1440555_at
Coq9	0.6835	67914	1428134_at
Hoxc9	0.6834	15427	1449867_at
Mettl22	0.6831	239706	1439425_x_at
Lbx1	0.6826	16814	1427400_at
Mss51	0.682	74843	1432001_at
Scrn3	0.6818	74616	1426916_at
Rhot2	0.6812	214952	1426822_at
Rab10	0.681	19325	1453095_at
Pdk4	0.6809	27273	1417273_at
Xirp1	0.6802	22437	1419220_at
Ckmt2	0.6788	76722	1428722_at
Narf	0.678	67608	1451678_at
Tpbgl	0.6776	100503386	1455739_at
Zfp651	0.6775	270210	1435360_at
Cacna2d1	0.6772	12293	1433643_at
Ahnak	0.6771	66395	1429866_at
Slc25a4	0.6761	11739	1434897_a_at
Golga4	0.6741	54214	1460213_at
Txlnb	0.6733	378431	1418952_at
Tbx15	0.6733	21384	1422195_s_at
Hipk3	0.6731	15259	1426819_at
6430571L13Rik	0.673	235599	1458456_x_at
A730009E18Rik	0.6722	319603	1458212_at
Mybpc1	0.672	109272	1444341_at
Cib2	0.6717	56506	1422852_at
Homer1	0.6716	26556	1425710_a_at
Smox	0.6702	228608	1424268_at
5730455P16Rik	0.6697	70591	1453735_at
Osgepl1	0.6692	72085	1428557_a_at
Atl2	0.6691	56298	1416794_at
Jph2	0.6689	59091	1421453_at
1810013L24Rik	0.6686	69053	1434613_at
Rab10	0.6684	19325	1429296_at
Strn3	0.6684	94186	1423536_at
Sdr39u1	0.6676	654795	1428695_at
Bod1	0.6668	69556	1428293_at
Rab12	0.6667	19328	1427992_a_at
Gpcpd1	0.6661	74182	1429144_at
Map3k20	0.6655	65964	1435029_at
Sgcb	0.6655	24051	1419668_at
Fam53a	0.6646	74504	1451118_a_at
Zranb1	0.6645	360216	1415712_at
Ttn	0.6644	22138	1427445_a_at
LOC102643247	0.6644	102643247	1455619_at
BC062258	0.6644	408063	1455619_at
Klhl30	0.6641	70788	1452707_at
Tmem94	0.6637	71947	1426984_at
Kcnc4	0.6633	99738	1425090_s_at
Ktn1	0.6633	16709	1455434_a_at
Nipsnap2	0.663	14467	1419484_a_at
Tacc2	0.6629	57752	1425745_a_at
Bola3	0.6625	78653	1458384_at
Ubxn2a	0.6621	217379	1425019_at
Ndufs7	0.6619	75406	1424313_a_at
Sms	0.6619	20603	1428699_at
Sms-ps	0.6619	671878	1428699_at
Ndufs7	0.6618	75406	1451312_at
Acta1	0.6607	11459	1427735_a_at
Vdac1	0.6606	22333	1437192_x_at
Ube2d-ps	0.6605	76508	1429073_at
Smim10l1	0.6598	381820	1460464_at
Nfic	0.6597	18029	1422565_s_at
Trp53inp2	0.6595	68728	1452646_at
Hoxc10	0.659	209448	1439798_at
Shisa4	0.6589	77552	1438426_at
	0.6584		1459289_at
Homer1	0.6584	26556	1421768_a_at
Lpin1	0.6581	14245	1418288_at
Flnc	0.6577	68794	1447812_x_at
Atl2	0.6576	56298	1435594_at
Prpf4	0.6574	70052	1438481_at
Tuba8	0.6569	53857	1446771_at
Gfm1	0.6568	28030	1448381_at
1700020I14Rik	0.6567	66602	1428411_at
Map4	0.6561	17758	1439467_at
Phtf2	0.6561	68770	1437067_at
Epn2	0.6555	13855	1447599_x_at
Selenow	0.6554	20364	1416521_at
Vldlr	0.6551	22359	1451156_s_at
Mrpl51	0.6549	66493	1416878_at
Shisa2	0.6539	219134	1423852_at
Ak1	0.6531	11636	1423988_at
Tpi1	0.653	21991	1435659_a_at
4930513N20Rik	0.6526	75108	1433148_at
Vldlr	0.6522	22359	1435893_at
Smim26	0.651	228715	1454921_at
Dnajb5	0.6504	56323	1421962_at
Sms	0.6498	20603	1434190_at
Sms-ps	0.6498	671878	1434190_at
Ipo13	0.6491	230673	1433464_at
Perm1	0.6489	74183	1429598_at
Klhl21	0.6486	242785	1428081_at
Pgm2	0.6484	72157	1437240_at
Slc25a12	0.6483	78830	1436440_at
Ppp1r14c	0.6481	76142	1417701_at
Gyg	0.6479	27357	1448429_at
Thap12	0.6465	72981	1426483_at
Sox6	0.6462	20679	1447655_x_at
Sox6	0.6459	20679	1434918_at
Ndufb2	0.6458	68198	1416834_x_at
	0.6451		1437354_at
Carnmt1	0.6448	67383	1429458_at
Ankrd2	0.6448	56642	1419621_at
Selenow	0.6448	20364	1460561_x_at
Mlip	0.6446	69642	1453059_at
Ndufaf5	0.6445	69487	1428745_a_at
Ndufc1	0.644	66377	1448284_a_at
Gm3873	0.6439	100042503	1428076_s_at
Ndufb4	0.6439	68194	1428076_s_at
Gm3244	0.6439	100041273	1428076_s_at
2310015D24Rik	0.6432	70100	1431714_at
Hspb8	0.6432	80888	1417014_at
Fgf6	0.6428	14177	1427582_at
Dlat	0.6424	235339	1452005_at
Kcnn1	0.6418	84036	1419617_at
Fastk	0.6414	66587	1460635_at
Adcy9	0.641	11515	1419811_at
Ube2d3	0.6404	66105	1423112_at
Smim19	0.64	102032	1438199_at
Asb18	0.6394	208372	1440603_at
Fam213b	0.6386	66469	1423266_at
Setd7	0.6379	73251	1435437_at
Rbm24	0.6378	666794	1458624_at
Rorc	0.6376	19885	1425792_a_at
Vcan	0.6373	13003	1447586_at
Tpi1	0.6371	21991	1452927_x_at
Zfp3	0.637	193043	1439563_at
Ubl4a	0.6359	27643	1424539_at
Gm44504	0.6359	100169864	1424539_at
Rcan1	0.6353	54720	1416601_a_at
Ndufc1	0.6353	66377	1416285_at
	0.6352		1443219_at
Gid4	0.6341	66771	1427068_x_at
Ppp1r12b	0.634	329251	1431462_at
Ndufs3	0.6333	68349	1423737_at
Dmd	0.6318	13405	1443315_at
Ecsit	0.6311	26940	1417080_a_at
Extl1	0.6306	56219	1423305_at
Kbtbd12	0.6305	74589	1432015_a_at
Klhdc2	0.6304	69554	1460678_at
Vdac1	0.6301	22333	1436992_x_at
Trpt1	0.6298	107328	1452615_s_at
Uqcc1	0.6297	56046	1448337_at
3000002C10Rik	0.6294	378954	1431997_at
Pigp	0.6281	56176	1436038_a_at
Cdh13	0.6279	12554	1423551_at
Rab28	0.6271	100972	1423990_at
Zfp770	0.6269	228491	1434682_at
Cacnb1	0.6266	12295	1440940_at
Synpo	0.6262	104027	1427045_at
D5Ertd579e	0.6258	320661	1454680_at
Ttc19	0.6256	72795	1427114_at
Asb8	0.6253	78541	1424225_at
Ppp3cb	0.6253	19056	1427468_at
Wfdc1	0.6245	67866	1431335_a_at
Pacsin3	0.6241	80708	1456191_x_at
Cox8b	0.6241	12869	1449218_at
Prkar2a	0.6237	19087	1427414_at
Stau2	0.6232	29819	1425534_at
Cfl2	0.623	12632	1418067_at
Tnks2	0.6224	74493	1447522_s_at
5730455P16Rik	0.6213	70591	1456419_at
Styx	0.6213	56291	1429710_at
Lrrc39	0.6208	109245	1453592_at
Egln1	0.6201	112405	1423785_at
Rxrg	0.62	20183	1418782_at
Fam160a1	0.6199	229488	1437371_at
Ank1	0.6197	11733	1425677_a_at
Mlf1	0.6192	17349	1418589_a_at
Opa3	0.6176	403187	1447724_x_at
Lpin1	0.6171	14245	1426516_a_at
Fam210a	0.6163	108654	1436219_at
Atl2	0.616	56298	1431197_at
Ndufb2	0.6156	68198	1448483_a_at
Dtna	0.6155	13527	1419223_a_at
2610507B11Rik	0.6154	72503	1455905_at
1810014B01Rik	0.6153	66263	1431083_a_at
Ndufa12	0.6152	66414	1455806_x_at
Ufsp1	0.6149	70240	1417807_at
Ppp1r14c	0.6148	76142	1430286_s_at
Gm14057	0.6148	100043766	1430286_s_at
Dcaf5	0.6145	320808	1436438_s_at
Ptp4a3	0.6145	19245	1418181_at
Ankrd40	0.6144	71452	1435322_at
	0.6143		1442592_at
Tigar	0.6135	319801	1435929_at
Cyb5d2	0.6129	192986	1436943_at
Uaca	0.6125	72565	1452985_at
Gm3873	0.6122	100042503	1428075_at
Ndufb4	0.6122	68194	1428075_at
Gm3244	0.6122	100041273	1428075_at
Map2k6	0.6121	26399	1426850_a_at
Ndufa12	0.612	66414	1418814_s_at
Ube2d3	0.612	66105	1423114_at
Aimp2	0.6107	231872	1424151_at
Zfand3	0.61	21769	1426998_at
Kif13a	0.61	16553	1451890_at
Slc15a5	0.6099	277898	1427722_at
Ndufa4	0.6097	17992	1424085_at
Ndufs2	0.6096	226646	1451096_at
Tmtc1	0.6095	387314	1435261_at
Hif1an	0.6091	319594	1428576_at
Carnmt1	0.6086	67383	1437552_at
Ptp4a2	0.6084	19244	1420612_s_at
Ndufa5	0.6079	68202	1417286_at
Mfsd8	0.6077	72175	1452335_at
Styx	0.6075	56291	1421664_a_at
Ppp3cb	0.6073	19056	1428473_at
	0.6071		1459226_at
Cdh13	0.607	12554	1434115_at
Crat	0.607	12908	1417008_at
Prr29	0.607	75573	1432280_at
Myoz3	0.6069	170947	1450365_at
Mfn1	0.6063	67414	1426773_at
Atpaf1	0.6062	230649	1434934_at
Gpt2	0.6059	108682	1434542_at
Amd1	0.6058	11702	1416835_s_at
Myo18a	0.6056	360013	1451422_at
Coro6	0.6056	216961	1426122_a_at
Pdf	0.6052	68023	1423617_at
Golga4	0.6049	54214	1417674_s_at
Atp5j	0.6045	11957	1416143_at
Chchd10	0.6042	103172	1433720_s_at
Mrpl35	0.6038	66223	1440989_at
Rnf11	0.6032	29864	1442048_at
B3galnt2	0.6031	97884	1434135_at
Oaz2	0.6031	18247	1426763_at
Macrod2	0.6028	72899	1432431_s_at
Obscn	0.6027	380698	1443632_at
Ndufb10	0.6026	68342	1428322_a_at
Smim10l1	0.6022	381820	1453208_at
Ehbp1l1	0.6018	114601	1448467_a_at
Nfic	0.6012	18029	1427665_a_at
Cisd1	0.6008	52637	1416849_at
Ndufaf1	0.6004	69702	1423711_at
Ube2d3	0.6	66105	1450859_s_at
Osgepl1	0.5999	72085	1428558_at
Homer1	0.5986	26556	1439662_at
Myh2	0.5986	17882	1425153_at
Ndufb5	0.5977	66046	1448589_at
Stat5b	0.5977	20851	1422102_a_at
Cox5b	0.5977	12859	1454716_x_at
Klhdc1	0.5975	271005	1443932_at
Mapk12	0.5974	29857	1447823_x_at
Vdac3	0.5973	22335	1416175_a_at
	0.5967		1447087_at
Spock3	0.5965	72902	1459834_x_at
Aimp2	0.5961	231872	1451262_a_at
Endog	0.5957	13804	1438317_a_at
Nfic	0.5957	18029	1429148_at
Idh3a	0.5956	67834	1432016_a_at
A930018M24Rik	0.5955	328399	1439143_at
Hist1h4d	0.5955	319156	1428014_at
Hist1h4f	0.5955	319157	1428014_at
Hist1h4m	0.5955	100041230	1428014_at
Hist1h4b	0.5955	326620	1428014_at
Hist2h4	0.5955	97122	1428014_at
Hist1h4c	0.5955	319155	1428014_at
Hist1h4i	0.5955	319158	1428014_at
Hist1h4j	0.5955	319159	1428014_at
Hist1h4a	0.5955	326619	1428014_at
Hist4h4	0.5955	320332	1428014_at
Gpt2	0.5953	108682	1439029_at
Rragd	0.595	52187	1434909_at
Pias2	0.5943	17344	1428725_at
Tpi1	0.5941	21991	1415918_a_at
Uqcc1	0.5938	56046	1416436_a_at
1700020I14Rik	0.593	66602	1437774_at
2310014F06Rik	0.5929	69625	1429226_at
Cox6a2	0.5928	12862	1457633_x_at
Coq8a	0.5907	67426	1417066_at
Mrpl42	0.5899	67270	1418439_at
Ndufs1	0.589	227197	1425143_a_at
Ankrd9	0.5888	74251	1429300_at
Golga4	0.5888	54214	1448803_at
Cnksr1	0.5884	194231	1455399_at
Nmnat1	0.5881	66454	1429819_at
Neu2	0.5878	23956	1431936_a_at
Sdhaf3	0.5877	71238	1456614_at
Akt2	0.5875	11652	1424480_s_at
AI314180	0.5868	230249	1452122_at
Ndufv2	0.5867	72900	1428179_at
Rnf11	0.5866	29864	1426404_a_at
Ubr3	0.5865	68795	1453029_s_at
Ube2g1	0.5862	67128	1415688_at
Mmab	0.5862	77697	1435097_at
Ehbp1l1	0.5858	114601	1416804_at
Cycs	0.5851	13063	1422484_at
Gapdh	0.585	14433	1447999_x_at
Gapdh-ps15	0.585	100042025	1447999_x_at
Sucla2	0.5849	20916	1452206_at
Tmem38b	0.5842	52076	1456544_at
Pptc7	0.5837	320717	1455958_s_at
Gpt2	0.5836	108682	1455007_s_at
Ubxn2a	0.5833	217379	1425020_at
Actc1	0.5828	11464	1415927_at
Mef2a	0.5819	17258	1427185_at
Des	0.5814	13346	1426731_at
Snapin	0.5813	20615	1415756_a_at
Ccng1	0.5806	12450	1450017_at
	0.5805		1438186_at
Tceal7	0.5803	100040972	1435585_at
Atp1a2	0.5791	98660	1452308_a_at
2310061I04Rik	0.5779	69662	1434155_a_at
Pdhx	0.5778	27402	1456090_at
Coq2	0.5777	71883	1452791_at
Synm	0.5775	233335	1457275_at
Ndufs5	0.5765	595136	1416494_at
Lppos	0.5757	68841	1436187_at
Col5a3	0.5747	53867	1425984_at
Rcan1	0.5747	54720	1416600_a_at
Osgepl1	0.5747	72085	1435127_a_at
Pnpla8	0.5739	67452	1417768_at
Rbfox1	0.5737	268859	1455358_at
Tuba8	0.5737	53857	1419518_at
Mfn1	0.5735	67414	1449697_s_at
Mef2c	0.5731	17260	1451507_at
Pfkfb1	0.5731	18639	1427213_at
Amd1	0.572	11702	1448484_at
Ndufb5	0.5715	66046	1417102_a_at
Cul3	0.5715	26554	1434718_at
Zfand3	0.5714	21769	1419954_s_at
	0.571		1445562_at
Zfp91	0.5707	109910	1429615_at
Ccdc43	0.5701	52715	1449128_at
Atp5k	0.5699	11958	1434053_x_at
Ndufs5	0.5694	595136	1416495_s_at
BC002163	0.5694	170658	1416495_s_at
Gpd2	0.5685	14571	1428323_at
Impad1	0.5678	242291	1437290_at
Ptp4a2	0.5674	19244	1460707_at
Cul3	0.5671	26554	1422794_at
Got1	0.5671	14718	1450970_at
	0.5665		1447891_at
Hacd1	0.5664	30963	1457434_s_at
Aco2	0.5663	11429	1436934_s_at
Homer1	0.5659	26556	1437363_at
Mkks	0.5659	59030	1422627_a_at
Mybpc1	0.5658	109272	1442769_at
Myh1	0.5658	17879	1427868_x_at
Poldip2	0.5655	67811	1422732_at
Smtnl1	0.5648	68678	1419145_at
Dysf	0.5638	26903	1451891_a_at
Fxr1	0.5634	14359	1442059_at
Shisa2	0.563	219134	1423851_a_at
Ppm1l	0.5626	242083	1435699_at
Ntf5	0.5626	78405	1440353_at
Prkar2a	0.5625	19087	1452915_at
Ybx3	0.5624	56449	1451012_a_at
	0.5617		1455690_at
AW493563	0.5616	101365	1441751_at
Rbfox1	0.5612	268859	1418314_a_at
Cep83	0.5611	77048	1430303_at
Nt5dc3	0.561	103466	1443558_s_at
Cilp	0.5605	214425	1457296_at
Myhas	0.5599	102633540	1427867_at
Klhdc2	0.5595	69554	1435020_at
Eepd1	0.5589	67484	1417877_at
Nt5dc3	0.5587	103466	1427057_at
Tuba4a	0.5586	22145	1417374_at
Dtna	0.5585	13527	1426066_a_at
Yipf7	0.5585	75581	1422927_at
Lmcd1	0.5575	30937	1424596_s_at
Gm32219	0.5574	102634692	1459660_at
Klf9	0.5572	16601	1422264_s_at
Tmem70	0.5559	70397	1424541_at
Kcnc1	0.5559	16502	1456944_at
Cpeb3	0.5559	208922	1437765_at
Actn2	0.5558	11472	1448327_at
Vldlr	0.5556	22359	1438258_at
Ndufa5	0.5548	68202	1417285_a_at
Psme4	0.5548	103554	1426824_at
Uqcr10	0.5547	66152	1434341_x_at
Zfp106	0.5546	20402	1425331_at
Pex19	0.5543	19298	1455208_at
Nfic	0.5543	18029	1435527_at
Srf	0.5539	20807	1418256_at
Irs1	0.5538	16367	1423104_at
	0.5532		1442395_at
Tmcc1	0.5532	330401	1455659_at
Ndufa13	0.553	67184	1430713_s_at
43165	0.5529	223455	1433834_at
Usp9x	0.5528	22284	1428194_at
4833406M21Rik	0.5526	74575	1432686_at
Fmc1	0.5516	66117	1416367_at
Gid4	0.5513	66771	1427067_at
Nfic	0.5513	18029	1450661_x_at
Ddo	0.5511	70503	1439096_at
Usmg5	0.551	66477	1448179_at
Eef1akmt1	0.551	68043	1435269_at
Spop	0.5509	20747	1416524_at
Narf	0.5508	67608	1425344_at
1700021F05Rik	0.5503	67851	1421019_at
Atg9a	0.5503	245860	1435784_at
Mef2c	0.5502	17260	1451506_at
Chchd3	0.55	66075	1451504_at
Fitm2	0.55	228859	1454935_at
Rilpl1	0.5493	75695	1447852_x_at
Adal	0.548	75894	1428199_at
Scn4b	0.5477	399548	1434008_at
Cep104	0.5474	230967	1435156_at
Exoc7	0.547	53413	1434865_a_at
Zbtb44	0.5469	235132	1435397_at
St3gal6	0.5469	54613	1449078_at
Nr1d1	0.5468	217166	1426464_at
Ndufa12	0.5466	66414	1433513_x_at
Styx	0.546	56291	1429711_at
Ndufaf4	0.5459	68493	1435333_at
Dnajc21	0.5457	78244	1460711_at
Dnajc28	0.5454	246738	1420543_at
Neurl2	0.5442	415115	1429141_at
Ndufa3	0.5428	66091	1428464_at
Ndufb9	0.5427	66218	1436803_a_at
Ccdc43	0.5425	52715	1418543_s_at
Mterf2	0.5424	74238	1455700_at
2310022A10Rik	0.5423	66367	1431712_a_at
Dnajc28	0.5421	246738	1420542_at
Thra	0.542	21833	1443952_at
Isca1	0.5417	69046	1423651_at
AU022252	0.5416	230696	1442124_at
Uqcrc1	0.5416	22273	1428782_a_at
Atl2	0.5414	56298	1416793_at
Idh3b	0.5414	170718	1418886_s_at
Endog	0.5414	13804	1421097_at
Fbxo32	0.5412	67731	1417522_at
Gpc1	0.5394	14733	1417389_at
Schip1	0.5388	30953	1423025_a_at
Gm21949	0.5388	100505386	1423025_a_at
Qser1	0.538	99003	1452331_s_at
Pgp	0.538	67078	1428788_at
Bola3	0.5379	78653	1433970_at
Prkar2a	0.5377	19087	1428783_at
Pik3ca	0.537	18706	1460326_at
Psme4	0.5368	103554	1452211_at
Ppm1l	0.5364	242083	1435787_at
Ndufa3	0.536	66091	1452790_x_at
Mef2a	0.535	17258	1452347_at
Gm44502	0.535	100134861	1418328_at
Cpt1b	0.535	12895	1418328_at
Chkb	0.535	12651	1418328_at
Sspn	0.5348	16651	1417644_at
Slc25a11	0.5346	67863	1426586_at
H2afv	0.5342	77605	1436596_at
Opa1	0.5342	74143	1434890_at
1700025G04Rik	0.5335	69399	1444235_at
Map2k3	0.5334	26397	1451714_a_at
Ide	0.5322	15925	1423121_at
Btbd1	0.5317	83962	1455286_at
Dmd	0.5316	13405	1417307_at
	0.5316		1419890_at
Kif1c	0.5313	16562	1424746_at
Ndufv2	0.531	72900	1452692_a_at
Rb1cc1	0.5304	12421	1418968_at
Tcaim	0.5299	382117	1455118_at
Mpc1	0.5297	55951	1453651_a_at
Mef2c	0.5295	17260	1424852_at
Zranb1	0.5294	360216	1436228_at
AI314180	0.5289	230249	1456255_at
Mpc2	0.5284	70456	1423833_a_at
Sdha	0.5282	66945	1426688_at
Dst	0.528	13518	1423626_at
Ndufb8	0.5279	67264	1448198_a_at
Ss18l2	0.5271	26901	1427955_a_at
Rock2	0.5271	19878	1423592_at
Cox5b	0.527	12859	1456588_x_at
Egln1	0.5266	112405	1451110_at
Tomm40l	0.5265	641376	1429382_at
Clip1	0.5259	56430	1439800_at
Thbs4	0.5259	21828	1449388_at
Cox5a	0.5254	12858	1448153_at
Cul5	0.5254	75717	1456102_a_at
Mn1	0.5249	433938	1454867_at
Ndufb9	0.5249	66218	1452184_at
Ston2	0.5245	108800	1435657_at
Akt2	0.5239	11652	1455703_at
Lmbr1	0.5236	56873	1442371_at
Tmc7	0.5235	209760	1456981_at
Smad3	0.5233	17127	1454960_at
C1qtnf9	0.5233	239126	1442033_at
Ube2r2	0.5233	67615	1415768_a_at
Zranb1	0.5226	360216	1427200_at
Coq5	0.5224	52064	1417265_s_at
Trip10	0.5223	106628	1418092_s_at
Ndufv1	0.522	17995	1415966_a_at
Alpk2	0.5219	225638	1452478_at
Clip4	0.5219	78785	1427279_at
Gnpat	0.5218	14712	1417456_at
Pitpnc1	0.5217	71795	1428878_a_at
Map4	0.5216	17758	1416091_at
Timm8b	0.5214	30057	1431665_a_at
Cdip1	0.5213	66626	1448193_at
Opa3	0.5212	403187	1434886_at
Ndufv1	0.5211	17995	1456015_x_at
Wwp1	0.5208	107568	1427098_at
Mdh2	0.5206	17448	1416478_a_at
Map2k7	0.5203	26400	1425513_at
Clec16a	0.5199	74374	1455326_at
Svil	0.5195	225115	1460735_at
Tmcc1	0.5195	330401	1440384_at
Dnaja4	0.5192	58233	1434196_at
Csde1	0.519	229663	1427396_a_at
Tln2	0.5189	70549	1435700_at
Map7d1	0.5189	245877	1424040_at
Snrpd3	0.5188	67332	1449629_s_at
Prob1	0.5188	381148	1441171_at
Ubc	0.5185	22190	1425965_at
4933404K13Rik	0.5185	71018	1460539_at
Atp5f1	0.5181	11950	1433562_s_at
Ndufb11	0.5176	104130	1416057_at
Pdlim3	0.5173	53318	1449178_at
Cox5b	0.5171	12859	1435613_x_at
B230118H07Rik	0.5169	68170	1416824_at
Qk	0.5165	19317	1429736_at
Vldlr	0.5162	22359	1442169_at
Crat	0.516	12908	1441919_x_at
D17Wsu92e	0.5153	224647	1460741_x_at
Dpp8	0.5144	74388	1428698_at
Fbxo3	0.5143	57443	1423490_at
Ube2g1	0.5143	67128	1455094_s_at
	0.5141		1446156_at
Mllt3	0.5137	70122	1431890_a_at
Apba3	0.5134	57267	1416182_at
Armc8	0.5131	74125	1455113_at
	0.5129		1458975_at
Coq5	0.5128	52064	1417264_at
Slc8a3	0.5126	110893	1440962_at
	0.5125		1441636_at
Thra	0.5118	21833	1426997_at
2310040G07Rik	0.5115	70284	1432554_at
Sox6	0.5104	20679	1427677_a_at
Map4	0.5099	17758	1416092_a_at
Qk	0.5097	19317	1429318_a_at
Ndufa11	0.5087	69875	1429708_at
Gm4943	0.5087	239760	1429708_at
Ppip5k1	0.5087	327655	1460584_at
Myh7	0.5087	140781	1448553_at
Slc25a25	0.5086	227731	1424735_at
Rnf123	0.5085	84585	1434611_at
Usp2	0.5081	53376	1417169_at
Atp5o	0.5076	28080	1437164_x_at
Dmpk	0.5067	13400	1434944_at
Ndufs4	0.5065	17993	1448959_at
	0.5064		1442025_a_at
Adcy9	0.5062	11515	1418586_at
Ank1	0.506	11733	1419421_at
Park7	0.5055	57320	1416526_a_at
Gapdh	0.5052	14433	AFFX-GapdhMur/M32599_3_at
Dvl1	0.5051	13542	1437301_a_at
Flnc	0.5048	68794	1449073_at
Uqcr11	0.5042	66594	1448292_at
Rgs5	0.5037	19737	1420941_at
Ttc7b	0.5036	104718	1433460_at
Usp9x	0.5035	22284	1450038_s_at
Qk	0.5034	19317	1429735_at
Vezf1	0.5034	22344	1429084_at
Aco2	0.5033	11429	1451002_at
Usp9x	0.5033	22284	1428193_at
AI314180	0.5032	230249	1436185_at
Smad3	0.5032	17127	1450471_at
Znrf1	0.5031	170737	1420950_at
Cox7a1	0.5031	12865	1418709_at
Coq8a	0.5029	67426	1417067_s_at
Ndufb11	0.5024	104130	1416056_a_at
Fry	0.5023	320365	1456480_at
Tsc2	0.502	22084	1452105_a_at
Ndufv2	0.5018	72900	1438159_x_at
Vldlr	0.5016	22359	1434465_x_at
D10Jhu81e	0.5013	28295	1449000_at
Uqcrb	0.5012	67530	1416337_at
Abcc9	0.5009	20928	1435751_at
Qk	0.5007	19317	1441964_at
Stk40	0.5005	74178	1429650_at
Atp1a2	0.5005	98660	1434893_at
Fam210a	0.5004	108654	1434977_at

## Sheet: Table S3b
Table S3b. Functional Annotation Clustering Analysis on 129 mouse genes with expression closely correlated with Ulk2 (r≥0.8). Related to Figure 1.
Note 1: Only 123 genes were recognized by NIH DAVID.
Note 2: Gene Ontology categories with FDR<0.02 are shown.
GO Category	ID	Term	Genes in Input	% of Genes in Annotation	PValue	-log 10PValue	Genes	Bonferroni	Benjamini	FDR
Cellular Compartment	GO:0016529	Sarcoplasmic reticulum	15	12.1951	1.01914e-19	18.9918	JPH2, MRLN, TMEM38A, CACNB1, CACNA1S, ART1, TRDN, JSRP1, PYGM, RYR1, ASPH, KLHL41, CASQ1, JPH1, AGL	1.56948e-17	1.56948e-17	1.22257e-16
Cellular Compartment	GO:0030018	Z disc	17	13.8211	9.52188e-18	17.0213	JPH2, TCAP, LDB3, MYOZ1, ACTN3, MYOZ3, TTN, CAPN3, SYNPO2L, MYOT, TRIM54, NEB, PYGM, MYPN, CFL2, RYR1, JPH1	1.46637e-15	7.33185e-16	1.14225e-14
Cellular Compartment	GO:0033017	Sarcoplasmic reticulum membrane	10	8.13008	1.3265e-13	12.8773	MRLN, JPH2, JSRP1, TMEM38A, RYR1, ASPH, KLHL41, DHRS7C, CASQ1, ART1	2.04314e-11	6.81044e-12	1.5915e-10
Biological Process	GO:0006936	Muscle contraction	11	8.94309	2.15949e-13	12.6656	TRDN, MYBPC2, MYOM2, RYR1, MYH4, TMOD4, ACTN3, MYOM1, TTN, CACNA1S, TMOD1	1.00195e-10	1.00195e-10	3.07687e-10
Cellular Compartment	GO:0031674	I band	9	7.31707	5.05833e-13	12.296	ANKRD23, TCAP, CFL2, MYPN, RYR1, KLHL40, TTN, CACNA1S, CASQ1	7.78959e-11	1.9474e-11	6.06781e-10
Cellular Compartment	GO:0030016	Myofibril	10	8.13008	9.10276e-13	12.0408	ANKRD23, NRAP, NEB, ABRA, MYH4, PDE4DIP, TTN, CAPN3, CASQ1, TMOD1	1.40182e-10	2.80364e-11	1.09196e-09
Biological Process	GO:0045214	Sarcomere organization	9	7.31707	6.43972e-12	11.1911	TCAP, NEB, CFL2, MYPN, LDB3, KLHL41, TTN, CAPN3, CASQ1	2.98804e-09	1.49402e-09	9.17602e-09
Molecular Function	GO:0003779	Actin binding	16	13.0081	9.85324e-10	9.00642	COBL, MYBPC2, MYH4, MYOZ1, ACTN3, MYOZ3, SYNPO2L, MYOT, TNNI2, NRAP, MYPN, CFL2, ABRA, TMOD4, SNTA1, TMOD1	2.07903e-07	2.07903e-07	1.24582e-06
Biological Process	GO:0048741	Skeletal muscle fiber development	7	5.69106	8.39761e-09	8.07584	RYR1, KLHL40, MYH4, KLHL41, AI464131, CACNA1S, STAC3	3.89648e-06	1.29883e-06	1.19658e-05
Biological Process	GO:0030239	Myofibril assembly	6	4.87805	1.63869e-08	7.7855	MYOZ1, TMOD4, KLHL41, MYOZ3, CAPN3, TMOD1	7.6035e-06	1.90088e-06	2.33498e-05
Cellular Compartment	GO:0005856	Cytoskeleton	24	19.5122	4.24006e-08	7.37263	COBL, PDLIM7, MYBPC2, RMDN1, LDB3, PDE4D, SYNPO2L, MYOT, RILPL1, KIF1B, TRIM54, SGCG, MYOM2, CFL2, ABRA, 2310002L09RIK, MAP4, TMOD4, PDE4DIP, MYOM1, KLHL41, SGCA, TMOD1, SNTA1	6.52967e-06	1.08828e-06	5.08638e-05
Cellular Compartment	GO:0030017	Sarcomere	7	5.69106	5.39412e-08	7.26808	AK1, ABRA, MYH4, ACTN3, MYOM1, TTN, TMOD1	8.30691e-06	1.18671e-06	6.47079e-05
Biological Process	GO:0005977	Glycogen metabolic process	7	5.69106	8.75334e-08	7.05783	PPP1R3C, PYGM, PHKG1, PHKA1, GYS1, UGP2, AGL	4.06147e-05	8.12307e-06	0.000124727
Cellular Compartment	GO:0005865	Striated muscle thin filament	5	4.06504	8.89036e-07	6.05108	NEB, TMOD4, ACTN3, TTN, TMOD1	0.000136902	1.71138e-05	0.00106648
Biological Process	GO:0006941	Striated muscle contraction	5	4.06504	9.88861e-07	6.00486	JSRP1, PGAM2, MYLK2, TTN, CACNA1S	0.000458726	7.6469e-05	0.00140902
Biological Process	GO:0030241	Skeletal muscle myosin thick filament assembly	4	3.25203	1.83298e-06	5.73684	TCAP, MYH4, TTN, TMOD1	0.00085014	0.000121493	0.00261179
Cellular Compartment	GO:0005737	Cytoplasm	61	49.5935	5.539e-06	5.25657	PDLIM7, SYNPO2L, CUL3, SH3BGR, ABRA, ASPH, PRKAB2, LDB3, UBR3, MYLK2, MYH4, PDE4D, PFKM, UBE2B, PKIA, PGM2, TRDN, KIF1B, ANKRD23, SGCG, HRASLS, CFL2, RYR1, PDE4DIP, HSPB3, CASQ1, UGP2, KPNA1, SGCA, COBL, TCAP, ASB14, RRAGD, FEM1A, MYOT, RILPL1, METTL22, KLHL40, GYS1, ENO3, MYOM1, DDIT4L, KLHL41, UBE2D1, AGL, ADSSL1, RMDN1, AK1, MYADML2, SMYD1, MYOZ3, CACNA1S, CAPN3, TRIM54, PYGM, MYPN, CMYA5, MAP…	0.000852644	9.47742e-05	0.00664439
Cellular Compartment	GO:0031430	M band	5	4.06504	6.27636e-06	5.20229	MYOM2, CMYA5, KLHL41, MYOM1, TTN	0.000966096	9.66516e-05	0.00752887
Cellular Compartment	GO:0030314	Junctional membrane complex	4	3.25203	9.34837e-06	5.02926	TRDN, JPH2, RYR1, JPH1	0.00143862	0.000130869	0.0112137
Molecular Function	GO:0051371	Muscle alpha-actinin binding	4	3.25203	1.03268e-05	4.98603	NRAP, MYPN, LDB3, TTN	0.0021766	0.00108889	0.0130562
Cellular Compartment	GO:0030315	T-tubule	6	4.87805	1.66112e-05	4.7796	RYR1, CACNB1, CAPN3, CACNA1S, CASQ1, RTN2	0.00255488	0.000213156	0.019925
